# Supplementary material for: Molecular Mechanisms Underlying Flax (Linum usitatissimum L.) Tolerance to Cadmium: A Case Study of Proteome and Metabolome of Four Different Flax Genotypes
Source: Plants (Basel). 2022 Oct 31;11(21):2931. doi: 10.3390/plants11212931 (PMC9655427; doi:10.3390/plants11212931)
Supplement: Supplementary file 1 [file plants-11-02931-s001.zip]

Archive with 1 entries (1 files):
- plants-1982752-supplementary.xlsx
