# Supplementary material for: Molecular Mechanisms Underlying Flax (Linum usitatissimum L.) Tolerance to Cadmium: A Case Study of Proteome and Metabolome of Four Different Flax Genotypes
Source: Plants (Basel). 2022 Oct 31;11(21):2931. doi: 10.3390/plants11212931 (PMC9655427; doi:10.3390/plants11212931)
Supplement: Supplementary file 1 [file plants-11-02931-s001.zip › plants-1982752-supplementary.xlsx]

## Sheet: Table S1
Table S1. ANOVA analysis of protein abundances in response to cadmium - suspension cultures
	Cadmium			Genotype			Interaction
	F.val	raw.p	adj.p	F.val	raw.p	adj.p	F.val	raw.p	adj.p
Lus10000183	0.171	0.682	0.92162	8.266	0.000307	0.0016154	5.223	0.005	0.041667
Lus10000284	2.473	0.125	0.20638	5.8	0.003	0.0055882	12.484	1.29e-05	0.00022282
Lus10000356	9.446	0.004	0.03619	4.587	0.009	0.013902	7.593	0.00054	0.0025534
Lus10000579	3.651	0.065	0.22373	11.158	3.28e-05	0.00016821	0.84	0.482	0.56047
Lus10000590	0.771	0.386	0.7901	15.954	1.39e-06	3.0889e-05	0.538	0.659	0.77791
Lus10000595	1.79	0.19	0.35514	4.839	0.007	0.011024	2.028	0.129	0.20315
Lus10000599	2.333	0.136	0.21533	5.128	0.005	0.0086364	7.874	0.000425	0.0022431
Lus10000758	0.913	0.346	0.5203	15.388	1.96e-06	1.4519e-05	1.631	0.201	0.30687
Lus10000767	3.095	0.088	0.25205	4.008	0.015	0.021429	2.13	0.115	0.19328
Lus10000788	0.244	0.624	0.82649	11.43	2.69e-05	0.00016812	1.108	0.36	0.58226
Lus10000795	0.028	0.869	0.96464	14.724	2.96e-06	3.2889e-05	0.194	0.9	0.94241
Lus10000802	1.683	0.204	0.4352	22.524	4.03e-08	7.3691e-07	0.513	0.676	0.8786
Lus10000872	0.182	0.672	0.84329	4.349	0.011	0.01582	3.486	0.027	0.11947
Lus10000920	4.433	0.043	0.27742	11.536	2.5e-05	0.00029412	0.601	0.619	0.75394
Lus10000932	1.272	0.268	0.45042	6.307	0.002	0.0035398	3.651	0.022	0.069841
Lus10000953	0.09	0.766	0.85111	14.342	3.77e-06	2.4323e-05	2.77	0.057	0.12128
Lus10001155	1.439	0.239	0.60759	5.184	0.005	0.012658	0.664	0.58	0.73885
Lus10001197	1.259	0.27	0.62791	10.715	4.53e-05	0.000302	2.57	0.071	0.21194
Lus10001274	1.344	0.255	0.60714	4.996	0.006	0.013187	1.105	0.361	0.58226
Lus10001294	0.735	0.397	0.48981	9.119	0.000154	0.00071366	2.081	0.122	0.15453
Lus10001321	6.953	0.013	0.096296	16.543	9.79e-07	8.513e-06	1.81	0.165	0.26613
Lus10001322	6.321	0.017	0.07878	3.889	0.017	0.023406	6.37	0.002	0.0055882
Lus10001387	2.211	0.147	0.46875	4.49	0.009	0.020455	4.758	0.007	0.042424
Lus10001541	2.806	0.103	0.2561	13.349	7.18e-06	5.1286e-05	0.965	0.421	0.50119
Lus10001542	1.734	0.197	0.42739	12.731	1.09e-05	5.8133e-05	0.022	0.996	0.996
Lus10001605	3.193	0.083	0.16258	3.309	0.032	0.039481	3.278	0.033	0.047863
Lus10001625	5.963	0.02	0.15059	8.42	0.00027	0.000624	2.052	0.126	0.256
Lus10001719	0.335	0.567	0.61914	5.435	0.004	0.007037	3.815	0.019	0.031947
Lus10001761	0.368	0.548	0.7773	9.875	8.52e-05	0.000426	0.695	0.562	0.72774
Lus10001780	2.869	0.1	0.52308	6.086	0.002	0.0051282	0.844	0.479	0.66528
Lus10001813	2.287	0.14	0.46875	7.517	0.000576	0.0029538	0.852	0.476	0.66111
Lus10001827	2.804	0.103	0.1812	3.857	0.018	0.024255	4.531	0.009	0.017449
Lus10001835	0.696	0.41	0.7042	4.279	0.012	0.024	3.805	0.019	0.069091
Lus10001845	0.005	0.946	0.97026	16.149	1.24e-06	1.6533e-05	0.636	0.597	0.74875
Lus10001856	2.43	0.129	0.20932	5.028	0.006	0.01027	0.742	0.535	0.59794
Lus10001894	3.341	0.077	0.48571	9.425	0.000121	0.00056279	0.366	0.778	0.85967
Lus10001938	7.59	0.009	0.10473	9.758	9.33e-05	0.00027803	0.613	0.612	0.82459
Lus10001970	0.732	0.398	0.61995	8.582	0.000237	0.00057238	0.368	0.777	0.896
Lus10002001	11.506	0.002	0.075	3.345	0.031	0.041611	1.534	0.224	0.30067
Lus10002135	0.12	0.732	0.83258	7.049	0.000864	0.0022727	3.419	0.028	0.071605
Lus10002228	2.976	0.094	0.25405	6.132	0.002	0.0040404	0.393	0.759	0.81176
Lus10002235	1.31	0.261	0.435	17.398	5.97e-07	9.5286e-06	2.587	0.07	0.12727
Lus10002241	0.663	0.421	0.58	5.751	0.003	0.0055046	6.538	0.001	0.0074074
Lus10002266	2.757	0.106	0.18309	4.852	0.007	0.011083	0.555	0.648	0.69559
Lus10002284	0.656	0.424	0.51025	5.747	0.003	0.0055882	3.719	0.021	0.033814
Lus10002319	20.161	8.22e-05	0.0039045	4.759	0.007	0.011083	3.002	0.044	0.062388
Lus10002542	13.94	0.000712	0.0404	18.81	2.72e-07	3.4e-06	1.707	0.185	0.28906
Lus10002547	0.081	0.778	0.95363	14.824	2.78e-06	2.7007e-05	0.211	0.888	0.93006
Lus10002606	1.34	0.255	0.63415	9.789	9.11e-05	0.00076552	0.344	0.794	0.87253
Lus10002620	0.009	0.924	0.97783	4.749	0.007	0.016388	2.939	0.048	0.14047
Lus10002678	4.422	0.043	0.19545	4.13	0.014	0.01931	0.854	0.475	0.57365
Lus10002680	0.169	0.684	0.78621	6.521	0.001	0.0022727	4.555	0.009	0.032727
Lus10002721	6.502	0.016	0.26667	9.604	0.000105	0.00065625	2.332	0.092	0.23896
Lus10002733	3.386	0.075	0.37273	11.842	2.01e-05	0.00014889	3.213	0.035	0.13462
Lus10002740	0.463	0.501	0.67703	4.26	0.012	0.016901	4.163	0.013	0.047273
Lus10002806	5.805	0.022	0.087083	5.459	0.004	0.007037	5.656	0.003	0.0075
Lus10002892	1.713	0.2	0.38835	7.228	0.000739	0.0017595	0.883	0.46	0.57143
Lus10002936	2.993	0.093	0.27353	6.791	0.001	0.0021505	3.417	0.029	0.075325
Lus10002947	0.003	0.954	0.97347	3.85	0.018	0.03913	0.185	0.906	0.94375
Lus10003080	1.103	0.301	0.66789	5.651	0.003	0.0074074	0.988	0.41	0.61194
Lus10003110	2.964	0.095	0.388	4.016	0.015	0.033708	0.114	0.951	0.96548
Lus10003138	0.007	0.932	0.96989	6.389	0.002	0.003122	5.786	0.003	0.048
Lus10003170	6.775	0.014	0.073889	6.318	0.002	0.0041758	5.75	0.003	0.0075
Lus10003171	3.991	0.054	0.12987	6.806	0.001	0.0025	11.401	2.75e-05	0.00039357
Lus10003210	2.234	0.145	0.31868	9.752	9.37e-05	0.00030918	2.083	0.121	0.21416
Lus10003231	4.811	0.035	0.18421	7.371	0.000653	0.0018139	0.576	0.635	0.6978
Lus10003241	1.007	0.323	0.50078	7.326	0.000679	0.0016361	2.707	0.061	0.12708
Lus10003265	7.498	0.01	0.4	9.637	0.000102	0.00049756	6.875	0.001	0.0071429
Lus10003267	2.397	0.131	0.30824	9.604	0.000105	0.00033871	0.209	0.889	0.91856
Lus10003271	0.449	0.508	0.68581	10.435	5.58e-05	0.00017856	0.089	0.966	0.97361
Lus10003306	0.499	0.485	0.80161	5.301	0.004	0.010959	3.397	0.029	0.12083
Lus10003363	1.802	0.189	0.26022	15.008	2.48e-06	2.6178e-05	1.42	0.254	0.30739
Lus10003544	3.836	0.059	0.14012	4.712	0.008	0.012459	9.632	0.000103	0.0007828
Lus10003605	1.845	0.184	0.36436	8.739	0.000208	0.0006029	0.511	0.678	0.75333
Lus10003632	0.09	0.766	0.92771	14.084	4.45e-06	4.4522e-05	0.544	0.656	0.79515
Lus10003685	0.475	0.496	0.83167	8.358	0.000284	0.0015784	1.093	0.366	0.51549
Lus10003798	3.923	0.056	0.21132	5.334	0.004	0.0070175	2.874	0.051	0.10625
Lus10003801	0.221	0.641	0.77229	12.894	9.73e-06	5.2595e-05	3.479	0.027	0.075325
Lus10003812	1.569	0.219	0.6409	6.855	0.001	0.0030152	4.79	0.007	0.031659
Lus10003814	1.95	0.172	0.25285	10.975	3.74e-05	0.00023687	5.871	0.003	0.0075
Lus10003844	2.671	0.112	0.55233	4.961	0.006	0.014386	7.023	0.000884	0.006766
Lus10003931	3.06	0.09	0.16931	5.12	0.005	0.0086364	3.883	0.018	0.030536
Lus10003961	0.987	0.328	0.49323	10.688	4.62e-05	0.00022537	2.485	0.078	0.13929
Lus10003987	3.327	0.077	0.34468	5.615	0.003	0.0092308	8.258	0.000309	0.00724
Lus10003991	3.559	0.068	0.31628	9.995	7.78e-05	0.00074095	4.781	0.007	0.044444
Lus10003999	0.868	0.358	0.66789	4.233	0.012	0.024	0.27	0.847	0.90588
Lus10004056	3.461	0.072	0.152	8.243	0.000313	0.0011013	6.6	0.001	0.0032759
Lus10004109	0.082	0.776	0.90292	5.909	0.002	0.003122	2.037	0.128	0.256
Lus10004123	4.128	0.05	0.33125	5.547	0.003	0.0092308	8.198	0.000325	0.0076222
Lus10004139	0.057	0.813	0.9049	16.934	7.8e-07	9.0764e-06	0.985	0.412	0.63537
Lus10004163	0.319	0.576	0.73376	6.15	0.002	0.0035398	1.13	0.351	0.45882
Lus10004276	12.083	0.001	0.2	8.833	0.000193	0.00082553	1.152	0.343	0.56694
Lus10004336	0.327	0.571	0.7986	5.373	0.004	0.0091954	4.864	0.007	0.034146
Lus10004339	4.359	0.045	0.12391	8.489	0.000255	0.00095373	1.765	0.173	0.21484
Lus10004346	0.097	0.757	0.88977	15.31	2.06e-06	2.2842e-05	3.266	0.033	0.11186
Lus10004379	0.049	0.826	0.89297	6.273	0.002	0.0040404	0.436	0.728	0.7828
Lus10004468	3.384	0.075	0.2459	5.764	0.003	0.0055046	1.312	0.287	0.37032
Lus10004480	0.234	0.632	0.83158	14.555	3.29e-06	3.29e-05	0.473	0.703	0.81503
Lus10004522	0.523	0.475	0.67339	3.385	0.03	0.040421	4.114	0.014	0.112
Lus10004635	0.134	0.717	0.75683	6.395	0.002	0.0041758	1.211	0.321	0.37882
Lus10004640	0.081	0.778	0.85683	4.969	0.006	0.0093023	1.416	0.256	0.36571
Lus10004642	2.677	0.111	0.28462	5.842	0.003	0.0050847	1.36	0.272	0.3831
Lus10004644	0.136	0.714	0.92387	9.622	0.000104	0.00076552	3.295	0.032	0.10667
Lus10004656	1.059	0.311	0.66789	6.544	0.001	0.0028169	1.548	0.221	0.42095
Lus10004862	5.098	0.031	0.16316	17.453	5.78e-07	6.4222e-06	0.417	0.742	0.80652
Lus10004868	1.037	0.316	0.48244	4.491	0.009	0.013433	6.663	0.001	0.0074074
Lus10004874	6.294	0.017	0.37589	15.511	1.82e-06	2.2636e-05	11.289	2.98e-05	0.0013219
Lus10004885	9.475	0.004	0.11429	4.022	0.015	0.029703	0.478	0.7	0.81156
Lus10004909	0.502	0.483	0.62323	10.335	6.01e-05	0.00027318	2.074	0.123	0.1968
Lus10004939	0.019	0.89	0.9629	5.922	0.002	0.0056056	6.388	0.002	0.012061
Lus10004945	0.674	0.417	0.7042	4.116	0.014	0.026923	4.751	0.007	0.034146
Lus10004956	4.55e-05	0.995	0.995	7.117	0.000814	0.0027455	0.077	0.972	0.988
Lus10004962	1.024	0.319	0.50078	5.325	0.004	0.0065041	2.352	0.09	0.16822
Lus10004963	2.431	0.129	0.55233	16.167	1.22e-06	1.7768e-05	0.251	0.86	0.91944
Lus10004978	1.93e-05	0.997	0.997	6.618	0.001	0.0018028	4.648	0.008	0.078769
Lus10005057	2.341	0.136	0.55233	15.598	1.72e-06	2.2636e-05	1.036	0.389	0.62385
Lus10005066	0.001	0.975	0.98291	6.931	0.000959	0.0028169	1.642	0.199	0.3902
Lus10005201	0.015	0.903	0.93608	7.859	0.000431	0.0013061	4.389	0.01	0.034483
Lus10005394	1.646	0.208	0.39245	23.784	2.21e-08	1.105e-06	7.354	0.000663	0.0060273
Lus10005410	1.383	0.248	0.42393	9.435	0.00012	0.00036923	2.559	0.072	0.14118
Lus10005445	0.327	0.571	0.84889	3.936	0.017	0.03301	2.77	0.057	0.19322
Lus10005503	0.102	0.751	0.94754	10.254	6.39e-05	0.000639	0.419	0.741	0.82793
Lus10005534	2.06	0.161	0.24624	6.323	0.002	0.0041758	2.548	0.073	0.10051
Lus10005586	1.025	0.319	0.73494	34.425	2.83e-10	2.8158e-08	0.774	0.517	0.71447
Lus10005608	4.518	0.041	0.11985	8.824	0.000195	0.00084022	5.083	0.005	0.011047
Lus10005705	0.019	0.89	0.95187	4.108	0.014	0.026923	6.442	0.001	0.0071429
Lus10005794	1.852	0.183	0.34857	4.174	0.013	0.018705	8.649	0.000224	0.0052545
Lus10005819	0.392	0.535	0.8618	4.03	0.015	0.032097	1.439	0.249	0.46309
Lus10005867	3.388	0.075	0.156	5.389	0.004	0.007037	4.637	0.008	0.016522
Lus10005897	0.006	0.939	0.97026	12.927	9.52e-06	6.5655e-05	2.296	0.096	0.23133
Lus10005916	0.035	0.853	0.96464	5.447	0.004	0.010959	2.598	0.069	0.20909
Lus10005953	0.905	0.348	0.74465	4.506	0.009	0.020826	1.292	0.294	0.51496
Lus10005962	3.767	0.061	0.14082	5.597	0.003	0.0055882	6.923	0.000965	0.0032759
Lus10006069	5.248	0.028	0.15556	5.793	0.003	0.0050847	0.207	0.891	0.91856
Lus10006224	0.327	0.571	0.89219	5.429	0.004	0.01194	10.974	3.75e-05	0.002295
Lus10006366	5.81	0.022	0.087083	4.78	0.007	0.011083	2.735	0.059	0.082426
Lus10006374	1.912	0.176	0.56667	6.481	0.001	0.0028169	2.606	0.068	0.19429
Lus10006401	0.951	0.336	0.49706	4.23	0.012	0.017647	2.904	0.049	0.10316
Lus10006414	1.467	0.234	0.41416	10.235	6.48e-05	0.00023143	3.13	0.039	0.0975
Lus10006421	2.18	0.149	0.56667	8.23	0.000316	0.001264	1.448	0.247	0.45321
Lus10006426	0.02	0.887	0.94255	4.121	0.014	0.019478	2.363	0.089	0.20713
Lus10006497	14.063	0.00068	0.013262	7.329	0.000677	0.0019489	2.53	0.074	0.10115
Lus10006552	7.066	0.012	0.069091	5.945	0.002	0.0041758	7.047	0.000865	0.0032759
Lus10006609	2.109	0.156	0.325	6.943	0.000948	0.0022727	0.864	0.469	0.54854
Lus10006617	1.614	0.213	0.568	3.54	0.025	0.045872	4.755	0.007	0.042424
Lus10006629	6.831	0.013	0.26	4.399	0.01	0.021739	3.496	0.026	0.11739
Lus10006748	3.602	0.066	0.35263	11.993	1.81e-05	0.00013923	1.582	0.212	0.38899
Lus10006864	1.421	0.242	0.41368	5.911	0.002	0.0040404	3.409	0.029	0.071605
Lus10006870	0.638	0.43	0.6014	6.266	0.002	0.0035398	0.7	0.559	0.64624
Lus10006877	0.283	0.598	0.81769	3.664	0.022	0.03964	0.974	0.417	0.61778
Lus10006981	0.416	0.523	0.59503	9.446	0.000119	0.00061108	0.762	0.524	0.59262
Lus10007087	0.812	0.374	0.60597	13.337	7.24e-06	4.413e-05	0.312	0.816	0.91958
Lus10007137	26.627	1.15e-05	0.0023	16.533	9.85e-07	1.0432e-05	5.403	0.004	0.018182
Lus10007200	0.332	0.569	0.72949	8.417	0.000271	0.00076338	1.738	0.178	0.28254
Lus10007212	0.443	0.51	0.68456	26.625	6.14e-09	4.1267e-07	6.501	0.001	0.0066667
Lus10007373	11.927	0.002	0.075	5.179	0.005	0.0084034	0.513	0.676	0.73478
Lus10007376	0.055	0.817	0.95363	7.377	0.00065	0.0023098	1.254	0.306	0.52495
Lus10007380	0.043	0.836	0.95363	6.498	0.001	0.0030152	0.893	0.455	0.68079
Lus10007396	0.907	0.348	0.725	6.652	0.001	0.004	0.082	0.969	0.98182
Lus10007523	2.944	0.096	0.256	6.489	0.001	0.0022727	0.339	0.797	0.8377
Lus10007559	0.494	0.487	0.80161	4.034	0.015	0.029703	5.724	0.003	0.028571
Lus10007575	6.662	0.014	0.34825	16.834	8.26e-07	1.4943e-05	0.483	0.696	0.83556
Lus10007579	0.103	0.75	0.95363	36.447	1.39e-10	2.7661e-08	6.675	0.001	0.0068621
Lus10007589	0.131	0.719	0.84094	5.331	0.004	0.0065041	3.936	0.017	0.058621
Lus10007619	15.462	0.000408	0.02115	8.706	0.000214	0.0012588	2.072	0.123	0.2764
Lus10007757	2.031	0.164	0.56667	14.014	4.65e-06	4.4286e-05	0.386	0.764	0.85363
Lus10007853	0.097	0.757	0.85111	11.355	2.84e-05	0.00013227	4.371	0.011	0.041509
Lus10007890	4.13	0.05	0.12987	8.087	0.000356	0.0012022	6.439	0.001	0.0032759
Lus10007952	0.283	0.599	0.86812	4.383	0.011	0.022917	0.57	0.639	0.7878
Lus10007972	0.776	0.385	0.55797	8.465	0.00026	0.00074286	1.13	0.351	0.45882
Lus10008023	1.635	0.21	0.43561	7.977	0.00039	0.000832	4.483	0.01	0.085333
Lus10008025	1.327	0.258	0.3428	52.467	1.18e-12	1.121e-10	0.433	0.73	0.77921
Lus10008130	0.004	0.95	0.97347	5.664	0.003	0.0092308	0.227	0.877	0.92251
Lus10008161	0.086	0.771	0.95363	7.297	0.000696	0.002388	0.503	0.683	0.83556
Lus10008167	10.397	0.003	0.03	21.774	5.82e-08	1.843e-06	13.011	9e-06	0.0001938
Lus10008173	0.255	0.617	0.9095	8.281	0.000303	0.0013108	3.099	0.04	0.12246
Lus10008218	0.03	0.864	0.94754	6.527	0.001	0.0039216	4.225	0.012	0.054545
Lus10008227	2.198	0.148	0.55358	14.039	4.58e-06	3.6457e-05	0.6	0.619	0.80505
Lus10008337	0.019	0.891	0.94255	6.153	0.002	0.003122	1.986	0.135	0.26182
Lus10008339	1.42e-06	0.999	0.999	4.352	0.011	0.026506	0.623	0.605	0.74233
Lus10008392	0.002	0.961	0.961	9.705	9.71e-05	0.0003956	3.033	0.043	0.095556
Lus10008407	6.075	0.019	0.19	17.526	5.55e-07	2.5e-05	0.828	0.488	0.65067
Lus10008412	4.411	0.043	0.19545	14.323	3.81e-06	3.313e-05	0.057	0.982	0.98693
Lus10008416	2.25	0.143	0.31868	11.324	2.91e-05	0.00013227	4.071	0.014	0.049123
Lus10008417	0.949	0.337	0.66789	18.644	2.97e-07	4.95e-06	0.206	0.891	0.93575
Lus10008451	13.194	0.000943	0.014615	1.467	0.241	0.24618	0.96	0.423	0.49006
Lus10008537	2.434	0.128	0.36221	9.756	9.34e-05	0.00027803	2.068	0.123	0.256
Lus10008564	0.065	0.8	0.9049	6.458	0.001	0.0018028	1.491	0.235	0.41205
Lus10008632	0.133	0.717	0.91338	5.807	0.003	0.0092308	0.182	0.908	0.94583
Lus10008640	1.295	0.263	0.44576	6.342	0.002	0.0035398	2.472	0.079	0.15048
Lus10008687	0.402	0.53	0.69281	6.391	0.002	0.0035398	5.77	0.003	0.015
Lus10008716	2.271	0.141	0.46875	6.767	0.001	0.004	0.496	0.688	0.81156
Lus10008838	0.648	0.426	0.51025	4.475	0.01	0.015079	2.469	0.079	0.10645
Lus10008922	0.096	0.759	0.92561	25.152	1.18e-08	4.72e-07	0.448	0.72	0.81348
Lus10008930	0.088	0.768	0.95363	13.167	8.1e-06	5.5583e-05	0.275	0.843	0.9167
Lus10008943	0.036	0.85	0.91277	5.611	0.003	0.0055046	4.509	0.009	0.032727
Lus10009039	1.313	0.26	0.69919	4.994	0.006	0.014386	2.281	0.097	0.22187
Lus10009099	1.812	0.187	0.35283	5.485	0.004	0.0070175	0.746	0.532	0.61143
Lus10009198	1.092	0.304	0.49032	16.198	1.2e-06	9.4615e-06	0.172	0.915	0.92626
Lus10009246	11.581	0.002	0.02375	1.353	0.274	0.27691	2.379	0.087	0.114
Lus10009254	1.662	0.206	0.39245	13.394	6.97e-06	4.1e-05	1.185	0.331	0.4443
Lus10009294	3.597	0.067	0.14466	3.882	0.018	0.024255	8.244	0.000312	0.001976
Lus10009320	9.16	0.005	0.041304	7.94	0.000402	0.001273	10.089	7.24e-05	0.00065809
Lus10009390	1.136	0.294	0.66292	16.394	1.07e-06	1.5286e-05	0.674	0.574	0.73121
Lus10009433	0.544	0.466	0.60915	8.102	0.000351	0.00108	4.119	0.014	0.045161
Lus10009453	0.945	0.338	0.49706	6.518	0.001	0.0022727	0.157	0.925	0.94388
Lus10009478	2.296	0.139	0.46557	4.036	0.015	0.033708	0.524	0.669	0.77791
Lus10009524	0.287	0.596	0.90992	9.647	0.000102	0.00076552	3.374	0.03	0.10345
Lus10009526	3.934	0.056	0.26548	12.79	1.04e-05	5.7878e-05	1.782	0.17	0.32
Lus10009574	3.328	0.077	0.156	10.373	5.85e-05	0.00033682	4.047	0.015	0.026389
Lus10009579	0.742	0.395	0.56479	9.488	0.000115	0.00035938	1.144	0.346	0.45828
Lus10009602	0.2	0.658	0.78333	10.556	5.1e-05	0.00019615	1.011	0.4	0.51613
Lus10009706	0.142	0.709	0.75257	10.646	4.77e-05	0.00029235	0.286	0.835	0.8717
Lus10009747	0.471	0.497	0.80161	6.098	0.002	0.0070175	0.693	0.563	0.73548
Lus10009825	1.143	0.293	0.48033	14.911	2.63e-06	1.8138e-05	0.273	0.845	0.88482
Lus10009898	0.624	0.435	0.58	12.708	1.1e-05	6.875e-05	1.449	0.246	0.328
Lus10009933	0.436	0.514	0.58831	11.749	2.15e-05	0.0001513	3.618	0.023	0.036723
Lus10009951	4.814	0.035	0.10726	4.152	0.013	0.018296	8.335	0.00029	0.0019
Lus10009985	0.231	0.634	0.80475	6.161	0.002	0.003122	2.904	0.049	0.14586
Lus10010070	4.006	0.054	0.21132	4.912	0.006	0.0097561	1.77	0.172	0.25109
Lus10010202	3.583	0.067	0.35263	9.112	0.000155	0.00093939	0.831	0.486	0.67034
Lus10010247	4.023	0.053	0.212	6.41	0.002	0.0035398	6.353	0.002	0.010526
Lus10010278	1.541	0.223	0.58684	10.583	5e-05	0.00028571	1.331	0.281	0.49735
Lus10010321	0.059	0.809	0.95363	6.492	0.001	0.0030152	1.592	0.21	0.40971
Lus10010332	0.165	0.687	0.86541	6.345	0.002	0.0051282	0.599	0.62	0.76074
Lus10010345	32.268	2.47e-06	0.00015643	1.915	0.146	0.15411	2.388	0.087	0.114
Lus10010360	12.911	0.001	0.014615	14.101	4.4e-06	3.6348e-05	15.285	2.09e-06	0.00017052
Lus10010370	4.484	0.042	0.23374	3.491	0.026	0.035404	8.868	0.000188	0.0080213
Lus10010403	2.105	0.156	0.48	6.327	0.002	0.0070175	8.793	0.0002	0.0067667
Lus10010419	0.085	0.773	0.94754	15.538	1.79e-06	3.58e-05	1.516	0.228	0.41081
Lus10010428	7.01	0.012	0.069091	3.454	0.027	0.0342	0.619	0.608	0.665
Lus10010479	0.1	0.754	0.85111	11.324	2.91e-05	0.00013227	1.892	0.15	0.25593
Lus10010485	0.078	0.782	0.94754	5.166	0.005	0.013699	0.127	0.944	0.96327
Lus10010551	5.582	0.024	0.0912	14.747	2.92e-06	2.774e-05	2.023	0.13	0.16358
Lus10010570	1.468	0.234	0.41416	14.559	3.28e-06	2.1867e-05	1.234	0.313	0.42297
Lus10010573	3.321	0.077	0.26552	10.713	4.54e-05	0.00018531	0.327	0.806	0.85745
Lus10010726	0.771	0.386	0.53986	4.976	0.006	0.0097561	1.836	0.16	0.23704
Lus10010752	5.945	0.02	0.15059	6.049	0.002	0.003122	1.688	0.189	0.34073
Lus10010861	3.523	0.069	0.1473	5.981	0.002	0.0041758	7.398	0.000638	0.0028862
Lus10010884	10.102	0.003	0.06	21.234	7.63e-08	1.526e-06	0.482	0.697	0.77017
Lus10010885	0.109	0.744	0.89842	5.536	0.003	0.0046265	1.239	0.311	0.51036
Lus10010890	2.276	0.141	0.31183	16.523	9.91e-07	1.0432e-05	7.798	0.000453	0.0068
Lus10010923	4.036	0.053	0.12987	4.72	0.008	0.012459	5.609	0.003	0.0075
Lus10010964	11.825	0.002	0.02375	12.404	1.36e-05	0.00010336	12.982	9.18e-06	0.0001938
Lus10010982	2.564	0.119	0.43273	4.767	0.007	0.016667	2.654	0.065	0.20909
Lus10010989	0.007	0.934	0.95795	4.967	0.006	0.0093023	1.452	0.246	0.35912
Lus10011013	0.461	0.502	0.74925	10.444	5.54e-05	0.00030778	0.193	0.901	0.93575
Lus10011079	0.071	0.791	0.94731	5.485	0.004	0.010959	2.84	0.053	0.18929
Lus10011090	1.446	0.238	0.59277	3.614	0.023	0.041071	0.421	0.739	0.83977
Lus10011138	2.852	0.101	0.404	25.389	1.06e-08	4.72e-07	0.749	0.531	0.708
Lus10011156	0.036	0.85	0.96464	4.767	0.007	0.016667	2.669	0.064	0.20909
Lus10011270	0.305	0.585	0.63514	5.949	0.002	0.0041758	4.24	0.012	0.021509
Lus10011340	0.479	0.494	0.83167	8.234	0.000315	0.0016154	1.651	0.197	0.3717
Lus10011463	0.43	0.517	0.85521	13.517	6.43e-06	4.6765e-05	1.879	0.152	0.31389
Lus10011551	6.459	0.016	0.076	4.788	0.007	0.011083	6.346	0.002	0.0055882
Lus10011640	1.459	0.236	0.4069	4.511	0.009	0.013433	3.469	0.027	0.071605
Lus10011649	0.009	0.927	0.95567	16.161	1.23e-06	9.4615e-06	0.848	0.477	0.57365
Lus10011685	2.076	0.159	0.32525	17.203	6.67e-07	9.5286e-06	1.869	0.154	0.23511
Lus10011716	4.21	0.048	0.20426	8.025	0.000375	0.001	0.242	0.867	0.90312
Lus10011734	0.122	0.729	0.88869	8.728	0.00021	0.0005371	1.157	0.341	0.5456
Lus10011783	6.233	0.018	0.144	3.382	0.03	0.040816	1.27	0.301	0.38344
Lus10011813	3.711	0.063	0.22373	7.62	0.000527	0.0015275	4.584	0.009	0.032727
Lus10011857	0.95	0.337	0.58027	13.604	6.07e-06	4.3164e-05	1.417	0.255	0.44108
Lus10011874	0.119	0.732	0.7684	11.231	3.11e-05	0.00020376	6.134	0.002	0.0055882
Lus10011879	3.944	0.055	0.21132	7.285	0.000703	0.0019	5.715	0.003	0.015789
Lus10011902	5.925	0.021	0.15882	7.509	0.00058	0.0016338	0.335	0.8	0.8377
Lus10011957	0.297	0.59	0.81769	5.188	0.005	0.011236	2.206	0.106	0.24045
Lus10011970	3.25	0.081	0.16031	3.547	0.025	0.032313	8.005	0.000381	0.0021738
Lus10012014	5.486	0.025	0.091346	24.44	1.63e-08	6.194e-07	1.531	0.225	0.2776
Lus10012070	0.858	0.361	0.77634	5.077	0.005	0.013699	0.666	0.579	0.72375
Lus10012113	9.866	0.004	0.11429	29.097	2.18e-09	4.36e-07	5.033	0.006	0.04
Lus10012145	0.007	0.935	0.93995	6.803	0.001	0.0025	0.933	0.436	0.50206
Lus10012167	0.077	0.783	0.90292	26.629	6.13e-09	2.6155e-07	3.514	0.026	0.11947
Lus10012178	4.013	0.053	0.212	5.398	0.004	0.0065041	0.4	0.754	0.81514
Lus10012200	0.635	0.431	0.63411	15.268	2.11e-06	2.0775e-05	0.132	0.941	0.97117
Lus10012329	0.672	0.418	0.5091	8.895	0.000184	0.00081302	0.096	0.962	0.97223
Lus10012499	0.015	0.902	0.9545	6.464	0.001	0.0028169	0.638	0.596	0.74875
Lus10012520	7.398	0.01	0.069091	8.132	0.000343	0.0011849	10.145	6.94e-05	0.00065809
Lus10012577	5.518	0.025	0.091346	6.749	0.001	0.0025	3.116	0.039	0.056136
Lus10012595	15.009	0.00048	0.013029	0.758	0.526	0.52878	0.556	0.648	0.69559
Lus10012682	0.346	0.561	0.61914	4.188	0.013	0.018296	4.178	0.013	0.023084
Lus10012714	1.11	0.3	0.4878	21.539	6.54e-08	1.4756e-06	1.379	0.266	0.3773
Lus10012777	0.979	0.33	0.418	10.3	6.17e-05	0.00034479	1.483	0.237	0.29052
Lus10012797	4.232	0.048	0.2087	13.583	6.16e-06	4.9111e-05	0.742	0.535	0.61143
Lus10012857	3.2	0.083	0.48571	7.902	0.000415	0.001566	2.538	0.073	0.19487
Lus10012875	8.885	0.005	0.1	9.255	0.000138	0.00051111	0.624	0.605	0.67222
Lus10012879	5.01	0.032	0.1045	4.228	0.012	0.017273	7.733	0.000479	0.002395
Lus10012883	4.467	0.042	0.19545	5.93	0.002	0.0040404	1.838	0.16	0.23704
Lus10012914	0.491	0.488	0.74925	5.321	0.004	0.0091954	5.934	0.002	0.013333
Lus10012920	2.276	0.141	0.46875	9.054	0.000162	0.00095294	0.73	0.542	0.71788
Lus10012926	0.098	0.756	0.88977	15.384	1.96e-06	2.2842e-05	0.562	0.644	0.78061
Lus10013089	10.608	0.003	0.096	20.082	1.38e-07	2.208e-06	2.514	0.075	0.17778
Lus10013108	2.846	0.101	0.2561	9.798	9.05e-05	0.00037708	2.421	0.083	0.14561
Lus10013113	5.551	0.025	0.14706	3.508	0.026	0.034899	6.881	0.001	0.0066667
Lus10013188	1.696	0.202	0.62809	7.615	0.000529	0.0019862	1.239	0.311	0.52897
Lus10013227	4.086	0.051	0.33125	4.308	0.011	0.022917	2.409	0.085	0.23896
Lus10013239	0.017	0.898	0.9545	8.83	0.000194	0.00082553	0.148	0.93	0.94721
Lus10013313	0.02	0.887	0.94255	11.649	2.3e-05	9.2e-05	1.373	0.268	0.45137
Lus10013344	0.268	0.608	0.82162	17.466	5.74e-07	8.8308e-06	0.486	0.694	0.8117
Lus10013346	1.417	0.242	0.41724	13.648	5.9e-06	3.5758e-05	0.369	0.776	0.83441
Lus10013357	0.101	0.753	0.7818	7.397	0.000638	0.0018649	0.019	0.996	0.996
Lus10013366	3.602	0.066	0.14414	6.836	0.001	0.0025	0.415	0.743	0.78866
Lus10013390	0.009	0.924	0.9449	10.816	4.21e-05	0.0002105	1.604	0.207	0.28356
Lus10013404	0.39	0.536	0.8618	11.619	2.35e-05	0.00014987	7.11	0.000819	0.006766
Lus10013417	5.516	0.025	0.15882	3.142	0.038	0.05	1.376	0.267	0.34902
Lus10013439	2.743	0.107	0.18315	4.359	0.011	0.016077	6.598	0.001	0.0032759
Lus10013483	0.089	0.767	0.79201	4.776	0.007	0.011083	3.305	0.032	0.046769
Lus10013513	3.701	0.063	0.3	29.029	2.24e-09	2.24e-07	1.604	0.207	0.38692
Lus10013537	0.613	0.439	0.82416	14.112	4.37e-06	3.6457e-05	3.075	0.041	0.12362
Lus10013605	0.53	0.472	0.61299	3.85	0.018	0.025175	3.442	0.028	0.071605
Lus10013611	0.594	0.447	0.73171	7.608	0.000533	0.0019036	4.781	0.007	0.034146
Lus10013680	0.546	0.465	0.82917	3.658	0.022	0.044673	3.246	0.034	0.10913
Lus10013686	2.82	0.103	0.2561	5.976	0.002	0.0040404	2.696	0.062	0.11589
Lus10013732	1.726	0.198	0.62543	29.012	2.25e-09	1.4925e-07	1.219	0.318	0.53513
Lus10013741	1.501	0.229	0.59277	9.492	0.000115	0.00054762	0.748	0.531	0.708
Lus10013781	5.79	0.022	0.087083	8.748	0.000207	0.00084894	13.06	8.71e-06	0.0001938
Lus10013795	11.837	0.002	0.057143	6.2	0.002	0.0035398	2.611	0.068	0.136
Lus10013828	1.901	0.177	0.34038	7.721	0.000484	0.0014235	2.708	0.061	0.11589
Lus10013859	4.024	0.053	0.33125	4.722	0.008	0.018391	2.229	0.103	0.25432
Lus10013948	0.263	0.611	0.75337	17.176	6.78e-07	6.9524e-06	2.143	0.114	0.20541
Lus10014036	1.082	0.306	0.47077	7.803	0.000452	0.0013493	4.544	0.009	0.032727
Lus10014074	1.335	0.256	0.49648	24.54	1.56e-08	3.9936e-07	0.151	0.928	0.97117
Lus10014087	1.079	0.306	0.47077	6.929	0.00096	0.0022727	1.385	0.265	0.34868
Lus10014149	4.711	0.037	0.185	9.093	0.000157	0.00056071	1.834	0.16	0.23704
Lus10014176	0.033	0.857	0.94754	8.355	0.000285	0.0015784	3.146	0.038	0.11692
Lus10014192	6.206	0.018	0.11613	16.736	8.75e-07	7.9545e-06	1.827	0.161	0.26613
Lus10014210	3.86	0.058	0.21887	4.536	0.009	0.013043	0.679	0.571	0.65257
Lus10014233	0.2	0.657	0.88188	13.946	4.86e-06	4.4522e-05	1.092	0.366	0.55038
Lus10014260	3.159	0.085	0.3297	10.659	4.72e-05	0.00015899	3.131	0.039	0.1344
Lus10014292	9.053	0.005	0.125	6.865	0.001	0.004	0.107	0.956	0.97551
Lus10014311	2.32	0.137	0.3186	8.062	0.000363	0.00098108	1.485	0.237	0.35111
Lus10014508	0.121	0.73	0.84884	6.608	0.001	0.0021505	2.896	0.05	0.11236
Lus10014530	0.626	0.434	0.81121	13.228	7.79e-06	0.00011129	1.22	0.318	0.46087
Lus10014562	0.806	0.376	0.55294	10.498	5.32e-05	0.00020075	3.551	0.025	0.072464
Lus10014604	2.066	0.16	0.56667	13.298	7.43e-06	6.144e-05	0.674	0.574	0.73121
Lus10014615	2.949	0.095	0.33903	6.353	0.002	0.003122	0.79	0.508	0.73492
Lus10014688	1.819	0.187	0.25934	19.944	1.48e-07	2.812e-06	0.617	0.609	0.665
Lus10014765	0.018	0.895	0.9629	11.019	3.63e-05	0.00021246	0.042	0.988	0.988
Lus10014899	40.28	3.49e-07	3.3155e-05	5.833	0.003	0.0055882	3.968	0.016	0.027636
Lus10014909	0.107	0.746	0.95363	7.56	0.000555	0.0020453	2.409	0.085	0.199
Lus10014964	0.303	0.586	0.89322	10.335	6.01e-05	0.00032593	3.67	0.022	0.075483
Lus10014987	2.722	0.108	0.3456	3.986	0.016	0.022022	3.252	0.034	0.128
Lus10015000	9.41	0.004	0.03619	3.422	0.028	0.035232	3.351	0.031	0.046016
Lus10015005	15.358	0.000423	0.02115	10.92	3.9e-05	0.00042632	1.45	0.246	0.41695
Lus10015049	3.015	0.092	0.25205	20.293	1.23e-07	3.5e-06	11.668	2.27e-05	0.00227
Lus10015074	0.033	0.858	0.91277	16.801	8.42e-07	9.9059e-06	0.539	0.659	0.72022
Lus10015173	0.618	0.438	0.63709	11.14	3.32e-05	0.00012499	2.064	0.124	0.256
Lus10015219	8.686	0.006	0.0456	4.827	0.007	0.011083	7.981	0.000389	0.0021738
Lus10015339	0.086	0.771	0.90292	6.82	0.001	0.0018028	3.272	0.033	0.128
Lus10015434	1.65	0.208	0.39245	5.384	0.004	0.0065041	2.199	0.107	0.19455
Lus10015441	0.004	0.947	0.96142	6.509	0.001	0.0021505	1.526	0.226	0.33731
Lus10015483	3.371	0.075	0.55233	7.618	0.000528	0.0019862	5.006	0.006	0.029122
Lus10015555	1.835	0.185	0.55882	9.8	9.03e-05	0.00076552	1.396	0.261	0.42602
Lus10015576	2.606	0.116	0.27952	9.001	0.000169	0.00059298	0.092	0.964	0.97374
Lus10015588	0.93	0.342	0.66789	4.196	0.013	0.02549	3.542	0.025	0.087719
Lus10015597	2.552	0.12	0.2963	7.773	0.000463	0.0011872	0.852	0.475	0.57365
Lus10015612	2.429	0.129	0.3	13.527	6.39e-06	4.9111e-05	1.127	0.352	0.44198
Lus10015785	3.786	0.06	0.21818	8.718	0.000212	0.00071864	6.384	0.002	0.012121
Lus10015821	0.224	0.639	0.88188	14.853	2.73e-06	3.2889e-05	2.339	0.091	0.23896
Lus10015826	0.3	0.588	0.89322	3.868	0.018	0.037312	4.625	0.008	0.033872
Lus10015841	1.629	0.211	0.57027	7.316	0.000685	0.0022	4.466	0.01	0.044444
Lus10015867	2.18e-05	0.996	0.997	5.326	0.004	0.010959	3.455	0.027	0.11739
Lus10015883	1.215	0.278	0.46333	5.245	0.005	0.008	1.004	0.403	0.51667
Lus10015896	2.941	0.096	0.388	8.823	0.000195	0.0011818	10.696	4.59e-05	0.002295
Lus10015947	0.905	0.348	0.58611	8.409	0.000273	0.000624	0.189	0.903	0.9632
Lus10015970	0.646	0.427	0.51025	3.569	0.024	0.031233	9.509	0.000113	0.00082577
Lus10016025	1.32	0.259	0.62118	5.156	0.005	0.012658	0.683	0.569	0.73548
Lus10016156	1.057	0.311	0.66789	6.835	0.001	0.0028169	6.514	0.001	0.0071429
Lus10016207	0.554	0.462	0.78974	3.596	0.024	0.044444	0.576	0.635	0.7878
Lus10016222	3.496	0.07	0.46667	10.644	4.78e-05	0.00028118	5.717	0.003	0.018182
Lus10016274	0.358	0.554	0.71948	21.509	6.64e-08	1.4756e-06	1.145	0.345	0.45828
Lus10016317	0.012	0.913	0.96105	5.245	0.005	0.013699	3.852	0.018	0.072
Lus10016433	4.114	0.051	0.28718	4.097	0.014	0.032558	4.422	0.01	0.05
Lus10016448	0.016	0.9	0.9629	6.839	0.001	0.0030152	0.491	0.691	0.83556
Lus10016471	3.002	0.092	0.27353	9.412	0.000122	0.0003697	3.019	0.044	0.10353
Lus10016502	0.417	0.523	0.68816	4.337	0.011	0.015603	7.647	0.000516	0.0054316
Lus10016573	0.464	0.501	0.68581	6.283	0.002	0.003122	2.57	0.071	0.17147
Lus10016584	3.856	0.058	0.34118	6.241	0.002	0.0070175	1.286	0.295	0.47967
Lus10016586	5.419	0.026	0.14857	10.134	7e-05	0.00024561	14.495	3.42e-06	0.000342
Lus10016617	0.204	0.655	0.78333	19.857	1.55e-07	2.5833e-06	2.227	0.104	0.19083
Lus10016623	1.178	0.286	0.45714	16.873	8.07e-07	9.9059e-06	5.432	0.004	0.018182
Lus10016639	0.06	0.808	0.87826	3.335	0.031	0.041611	5.341	0.004	0.018182
Lus10016679	3.775	0.061	0.45185	6.36	0.002	0.0051282	10.692	4.61e-05	0.001844
Lus10016751	2.415	0.13	0.20932	3.329	0.031	0.038497	3.743	0.02	0.032759
Lus10016757	0.938	0.34	0.58027	10.744	4.43e-05	0.00015706	0.481	0.698	0.8786
Lus10016850	1.136	0.294	0.55281	12.158	1.61e-05	7.1062e-05	0.378	0.769	0.89484
Lus10016858	0.007	0.935	0.93995	19.601	1.78e-07	3.0745e-06	0.249	0.862	0.89497
Lus10016870	3.115	0.087	0.27353	5.323	0.004	0.0065041	5.03	0.006	0.026087
Lus10016883	5.07	0.031	0.16316	9.508	0.000113	0.00035873	0.858	0.473	0.57365
Lus10016900	0.006	0.938	0.97708	18.351	3.49e-07	6.6545e-06	0.563	0.643	0.7878
Lus10017019	1.317	0.259	0.63415	3.985	0.016	0.035556	2.075	0.122	0.2764
Lus10017102	0.032	0.86	0.8738	6.638	0.001	0.0025	0.046	0.987	0.99222
Lus10017103	0.01	0.923	0.95567	6.658	0.001	0.0021505	3.391	0.029	0.075325
Lus10017131	1.015	0.321	0.72955	4.721	0.008	0.020513	4.757	0.007	0.044444
Lus10017135	1.643	0.209	0.57027	5.785	0.003	0.0074074	0.798	0.504	0.69041
Lus10017148	0.819	0.372	0.52766	4.769	0.007	0.011024	2.122	0.116	0.19333
Lus10017153	1.601	0.215	0.6409	7.632	0.000522	0.0019862	0.097	0.961	0.98577
Lus10017163	6.562	0.015	0.075	4.871	0.007	0.011083	7.248	0.000726	0.003135
Lus10017188	0.009	0.926	0.9449	3.974	0.016	0.022695	2.801	0.055	0.11089
Lus10017212	4.025	0.053	0.12987	8.582	0.000237	0.00091898	10.366	5.88e-05	0.00062067
Lus10017316	7.629	0.009	0.081818	19.397	1.98e-07	3.0462e-06	2.668	0.064	0.12929
Lus10017354	0.864	0.359	0.77634	5.808	0.003	0.0092308	0.284	0.837	0.90108
Lus10017368	7.652	0.009	0.1	7.315	0.000685	0.0018767	1.112	0.358	0.44198
Lus10017389	0.313	0.58	0.89322	5.522	0.003	0.0080676	0.494	0.689	0.83556
Lus10017408	3.217	0.082	0.37273	8.471	0.000259	0.0014389	0.283	0.837	0.90215
Lus10017411	4.759	0.036	0.26667	4.332	0.011	0.026506	9.381	0.000125	0.005
Lus10017435	5.855	0.021	0.31429	4.435	0.01	0.021739	1.697	0.187	0.36505
Lus10017472	6.63	0.015	0.17647	6.302	0.002	0.0067797	7.484	0.000592	0.0098667
Lus10017473	1.592	0.216	0.29525	8.049	0.000367	0.0012022	4.399	0.01	0.018812
Lus10017534	0.445	0.509	0.68581	8.978	0.000172	0.00045867	2.224	0.104	0.23354
Lus10017570	2.12	0.155	0.56667	3.714	0.021	0.038182	0.888	0.458	0.66
Lus10017624	3.074	0.089	0.27353	20.066	1.39e-07	2.5273e-06	0.199	0.897	0.92
Lus10017654	0.167	0.685	0.86541	28.417	2.88e-09	2.88e-07	0.702	0.558	0.72774
Lus10017852	0.013	0.908	0.93608	4.543	0.009	0.013433	6.063	0.002	0.012121
Lus10017939	1.429	0.24	0.6706	7.311	0.000688	0.002388	0.586	0.628	0.80627
Lus10018001	23.602	2.8e-05	0.0028	20.593	1.06e-07	3.5e-06	6.504	0.001	0.0074074
Lus10018035	3.938	0.056	0.28718	5.181	0.005	0.013699	13.582	6.16e-06	0.000616
Lus10018064	0.199	0.659	0.91156	4.476	0.01	0.024691	3.726	0.021	0.077778
Lus10018091	0.65	0.426	0.63405	6.644	0.001	0.0018028	2.223	0.104	0.23354
Lus10018156	0.422	0.52	0.85521	9.809	8.97e-05	0.00046974	6.549	0.001	0.0068621
Lus10018168	3.788	0.06	0.14074	3.482	0.027	0.0342	3.386	0.029	0.04408
Lus10018172	4.847	0.035	0.10726	5.36	0.004	0.007037	6.376	0.002	0.0055882
Lus10018192	0.000442	0.983	0.983	3.58	0.024	0.031233	6.851	0.001	0.0032759
Lus10018238	4.026	0.053	0.43846	31.46	8.54e-10	1.708e-07	0.783	0.512	0.69595
Lus10018450	1.97	0.17	0.39796	18.116	3.98e-07	5.6604e-06	0.246	0.863	0.95132
Lus10018487	0.045	0.833	0.89091	11.103	3.41e-05	0.00015156	1.658	0.195	0.3
Lus10018575	0.714	0.404	0.7042	4.755	0.007	0.015217	1.59	0.21	0.40385
Lus10018583	2.845	0.101	0.27671	6.097	0.002	0.0035398	0.294	0.829	0.87263
Lus10018695	1.864	0.181	0.56667	9.275	0.000136	0.00061818	1.156	0.341	0.56694
Lus10018735	0.004	0.951	0.98168	12.529	1.25e-05	6.1538e-05	0.619	0.608	0.82459
Lus10018786	4.363	0.045	0.12391	21.295	7.4e-08	2.0086e-06	2.514	0.075	0.10179
Lus10018924	5.822	0.022	0.087083	9.388	0.000124	0.00062	3.088	0.04	0.057143
Lus10018939	6.61	0.015	0.13636	4.516	0.009	0.013433	1.022	0.395	0.47425
Lus10019002	4.108	0.051	0.28718	4.216	0.012	0.028571	4.785	0.007	0.044444
Lus10019003	6.203	0.018	0.11613	5.812	0.003	0.0050847	0.845	0.479	0.57365
Lus10019096	8.41	0.007	0.081818	3.403	0.029	0.038667	0.969	0.419	0.53376
Lus10019117	2.199	0.148	0.31489	6.568	0.001	0.0022727	1.026	0.394	0.47425
Lus10019137	1.807	0.188	0.55882	5.912	0.002	0.0067797	1.306	0.289	0.45156
Lus10019194	0.307	0.584	0.73924	9.744	9.43e-05	0.00030918	13.638	5.94e-06	0.000396
Lus10019258	2.495	0.124	0.45091	16.767	8.59e-07	2.8633e-05	8.1	0.000352	0.00724
Lus10019283	3.305	0.078	0.156	5.577	0.003	0.0055882	5.977	0.002	0.0055882
Lus10019284	0.002	0.967	0.98173	9.879	8.5e-05	0.000426	5.333	0.004	0.022857
Lus10019423	0.258	0.615	0.79515	8.583	0.000237	0.00057238	0.688	0.566	0.79613
Lus10019450	13.602	0.000808	0.0404	5.585	0.003	0.0050847	0.803	0.501	0.58941
Lus10019497	4.842	0.035	0.33125	4.669	0.008	0.018391	1.9	0.149	0.32473
Lus10019509	1.925	0.175	0.33981	30.958	1.04e-09	1.04e-07	1.637	0.2	0.27972
Lus10019533	0.11	0.742	0.88977	25.873	8.54e-09	4.27e-07	1.019	0.397	0.59699
Lus10019680	7.322	0.011	0.069091	4.741	0.007	0.011083	3.334	0.031	0.046016
Lus10019759	0.413	0.525	0.82656	4.331	0.011	0.022917	1.833	0.16	0.33608
Lus10019801	0.073	0.789	0.85761	19.221	2.17e-07	3.1e-06	0.873	0.465	0.57365
Lus10019811	2.627	0.115	0.19336	4.45	0.01	0.015079	1.354	0.274	0.32949
Lus10019818	2.831	0.102	0.52308	4.355	0.011	0.02268	0.778	0.515	0.69595
Lus10019822	0.062	0.805	0.95059	5.616	0.003	0.0092308	4.273	0.012	0.061538
Lus10019827	0.189	0.667	0.78935	26.606	6.19e-09	4.1267e-07	0.359	0.783	0.83743
Lus10019848	1.028	0.318	0.50078	7.669	0.000506	0.001281	1.309	0.288	0.39724
Lus10019881	0.788	0.381	0.69273	7.301	0.000693	0.0022	5.078	0.005	0.027778
Lus10019882	0.006	0.938	0.97708	3.954	0.016	0.031373	2.63	0.066	0.20909
Lus10019910	8.261	0.007	0.081818	10.849	4.1e-05	0.00017083	15.69	1.63e-06	0.000326
Lus10019918	3.543	0.069	0.55233	5.047	0.005	0.012437	3.418	0.029	0.094607
Lus10020288	2.506	0.123	0.55233	22.077	5.01e-08	1.994e-06	5.012	0.006	0.029122
Lus10020310	1.733	0.197	0.53973	5.086	0.005	0.012658	2.613	0.068	0.20909
Lus10020363	0.704	0.407	0.7042	3.47	0.027	0.047368	1.023	0.395	0.59699
Lus10020419	0.024	0.878	0.91458	4.95	0.006	0.0093023	5.204	0.005	0.022727
Lus10020421	0.248	0.622	0.75394	7.61	0.000532	0.00133	0.169	0.917	0.92626
Lus10020480	3.655	0.065	0.1436	4.376	0.011	0.016077	3.311	0.032	0.046769
Lus10020493	7.24	0.011	0.088	3.687	0.022	0.02973	2.239	0.102	0.18889
Lus10020498	0.584	0.45	0.53342	3.085	0.041	0.048994	4.343	0.011	0.020291
Lus10020519	2.028	0.164	0.5125	3.789	0.019	0.04086	0.748	0.532	0.69091
Lus10020521	2.381	0.132	0.36221	10.579	5.01e-05	0.00016443	0.227	0.877	0.95132
Lus10020543	0.492	0.488	0.56194	20.242	1.27e-07	2.6811e-06	0.23	0.875	0.90353
Lus10020555	0.351	0.558	0.61914	8.289	0.000301	0.0010791	5.112	0.005	0.011047
Lus10020627	0.204	0.654	0.88188	6.451	0.001	0.004	7.813	0.000448	0.0081455
Lus10020658	5.761	0.022	0.15882	4.309	0.011	0.016296	1.024	0.395	0.47425
Lus10020788	2.053	0.161	0.56558	9.486	0.000115	0.00058679	5.135	0.005	0.025513
Lus10020798	2.411	0.13	0.55233	8.381	0.000279	0.0012618	1.023	0.395	0.62385
Lus10020812	5.484	0.025	0.15882	16.177	1.22e-06	1.22e-05	0.87	0.466	0.54824
Lus10020836	2.019	0.165	0.24881	4.204	0.013	0.018296	5.165	0.005	0.011047
Lus10020861	5.019	0.032	0.1045	5.87	0.003	0.0055882	7.917	0.00041	0.0022257
Lus10020940	3.672	0.064	0.55233	13.482	6.58e-06	4.6765e-05	0.841	0.481	0.69362
Lus10020998	0.243	0.625	0.73964	4.672	0.008	0.012403	2.69	0.062	0.11589
Lus10021027	1.02	0.32	0.66789	4.564	0.009	0.018947	0.368	0.776	0.85967
Lus10021028	4.705	0.037	0.4	27.042	5.13e-09	3.42e-07	0.255	0.857	0.9117
Lus10021029	0.406	0.529	0.59811	14.303	3.86e-06	3.4924e-05	0.623	0.605	0.665
Lus10021040	1.351	0.254	0.49648	22.551	3.98e-08	7.3691e-07	0.505	0.682	0.8786
Lus10021072	3.978	0.054	0.26548	13.996	4.7e-06	3.5388e-05	0.227	0.877	0.95132
Lus10021087	0.565	0.458	0.6587	4.208	0.013	0.018489	5.62	0.003	0.048
Lus10021088	1.787	0.19	0.62543	4.444	0.01	0.022874	0.246	0.864	0.91944
Lus10021102	2.848	0.101	0.27671	12.659	1.14e-05	5.8462e-05	0.172	0.915	0.92626
Lus10021198	0.501	0.484	0.83077	9.356	0.000128	0.0008	2.736	0.059	0.16389
Lus10021238	4.035	0.053	0.21132	6.531	0.001	0.0022727	2.447	0.081	0.14336
Lus10021246	0.079	0.781	0.90292	12.412	1.35e-05	6.4e-05	0.64	0.595	0.82459
Lus10021258	3.639	0.065	0.35263	26.816	5.66e-09	4.72e-07	2.077	0.122	0.28605
Lus10021296	0.071	0.792	0.87322	5.032	0.006	0.0097561	2.691	0.062	0.11589
Lus10021301	0.726	0.4	0.56479	3.84	0.018	0.02449	3.732	0.021	0.067742
Lus10021429	2.874	0.099	0.404	12.179	1.59e-05	0.0001272	1.156	0.341	0.52061
Lus10021430	0.091	0.765	0.85111	10.104	7.16e-05	0.0002469	0.603	0.618	0.70227
Lus10021441	0.002	0.964	0.98714	11.398	2.76e-05	0.00010705	0.784	0.511	0.73492
Lus10021442	1.228	0.276	0.52728	14.923	2.61e-06	2.3863e-05	0.39	0.761	0.89365
Lus10021478	0.388	0.538	0.76857	22.465	4.14e-08	1.1025e-06	0.328	0.805	0.87027
Lus10021533	0.392	0.535	0.66875	5.099	0.005	0.0084034	1.621	0.203	0.28
Lus10021577	2.458	0.126	0.20638	3.481	0.027	0.0342	5.447	0.004	0.0093827
Lus10021598	0.024	0.878	0.91458	6.726	0.001	0.0021505	0.69	0.564	0.64828
Lus10021682	0.000996	0.975	0.99048	6.942	0.000949	0.0018028	0.472	0.704	0.8786
Lus10021695	0.195	0.662	0.88267	5.578	0.003	0.0092308	1.676	0.191	0.36731
Lus10021727	0.185	0.67	0.88742	13.866	5.12e-06	4.4522e-05	2.347	0.091	0.23896
Lus10021830	2.965	0.094	0.39167	13.875	5.09e-06	4.4522e-05	1.691	0.188	0.36505
Lus10021857	0.526	0.474	0.74925	10.367	5.87e-05	0.0003173	1.886	0.151	0.31789
Lus10021870	0.748	0.393	0.61995	8.707	0.000214	0.0005371	0.808	0.499	0.73492
Lus10021907	1.158	0.29	0.66364	3.634	0.023	0.042991	2.349	0.09	0.23896
Lus10021932	10.465	0.003	0.2	21.03	8.46e-08	1.6327e-06	3.084	0.041	0.12813
Lus10021936	0.421	0.521	0.68816	22.592	3.9e-08	1.3e-06	0.462	0.71	0.77596
Lus10021978	0.661	0.422	0.63405	10.712	4.54e-05	0.00015706	0.528	0.666	0.8786
Lus10021987	0.021	0.885	0.96541	5.325	0.004	0.010959	0.453	0.717	0.81348
Lus10022079	0.68	0.416	0.57778	11.259	3.05e-05	0.00016053	0.711	0.552	0.62373
Lus10022191	6.227	0.018	0.4	8.316	0.000294	0.0012	8.662	0.000222	0.0039833
Lus10022193	6.627	0.015	0.075	6.353	0.002	0.0041758	6.454	0.001	0.0032759
Lus10022248	5.183	0.029	0.33125	16.113	1.26e-06	1.8e-05	1.031	0.391	0.575
Lus10022328	10.423	0.003	0.075	6.606	0.001	0.0022727	1.912	0.147	0.22615
Lus10022332	11.868	0.002	0.2985	7.418	0.000627	0.0022686	0.236	0.871	0.92196
Lus10022333	0.066	0.799	0.87322	13.47	6.63e-06	4.9111e-05	2.55	0.072	0.12973
Lus10022352	0.171	0.682	0.84753	13.498	6.51e-06	4.3857e-05	0.704	0.557	0.79218
Lus10022439	1.741	0.196	0.56812	8.118	0.000347	0.001735	4.756	0.007	0.044444
Lus10022450	0.22	0.642	0.88188	4.927	0.006	0.014634	1.817	0.163	0.33608
Lus10022453	2.02	0.165	0.39796	7.882	0.000422	0.00088551	3.292	0.033	0.128
Lus10022460	0.83	0.369	0.78511	5.539	0.003	0.0092308	2.038	0.128	0.27826
Lus10022559	0.094	0.762	0.88977	7.009	0.000894	0.0027938	1.42	0.254	0.46182
Lus10022581	0.079	0.781	0.85683	12.486	1.28e-05	6.4e-05	1.573	0.214	0.3218
Lus10022583	0.155	0.696	0.95363	14.89	2.67e-06	2.7007e-05	0.452	0.717	0.84781
Lus10022812	0.677	0.417	0.75818	3.708	0.021	0.039623	0.397	0.756	0.83077
Lus10022844	0.034	0.854	0.91277	5.174	0.005	0.0084034	5.201	0.005	0.021277
Lus10022849	4.765	0.036	0.4	20.912	8.98e-08	1.6327e-06	1.124	0.353	0.57869
Lus10022933	2.258	0.142	0.31868	3.377	0.03	0.039474	2.728	0.06	0.12632
Lus10022957	3.033	0.091	0.25205	8.453	0.000263	0.00083492	0.274	0.844	0.8701
Lus10022990	0.407	0.528	0.82656	5.696	0.003	0.0092308	1.175	0.334	0.52061
Lus10023018	0.812	0.374	0.75023	14.565	3.27e-06	2.9579e-05	1.795	0.167	0.33911
Lus10023026	1.122	0.297	0.68276	16.115	1.26e-06	3.0889e-05	0.042	0.989	0.99397
Lus10023053	0.953	0.336	0.51298	4.812	0.007	0.010687	1.807	0.165	0.26613
Lus10023073	15.797	0.000362	0.0362	2.596	0.069	0.081657	0.944	0.431	0.54465
Lus10023117	0.042	0.838	0.89149	3.379	0.03	0.039474	6.236	0.002	0.010526
Lus10023164	2.175	0.15	0.32609	4.177	0.013	0.018182	6.773	0.001	0.0066667
Lus10023180	2.814	0.103	0.2561	15.941	1.4e-06	1.3333e-05	5.815	0.003	0.015789
Lus10023244	6.121	0.019	0.083953	9.247	0.000139	0.00067718	14.873	2.7e-06	0.00017052
Lus10023302	2.929	0.096	0.17208	10.372	5.85e-05	0.00033682	2.441	0.082	0.10895
Lus10023304	5.341	0.027	0.225	17.318	6.25e-07	2.5e-05	0.528	0.666	0.77791
Lus10023337	1.77	0.192	0.57027	8.106	0.00035	0.0013725	9.333	0.00013	0.0028889
Lus10023361	0.036	0.851	0.94754	7.97	0.000392	0.0018233	0.397	0.756	0.84
Lus10023387	3.366	0.076	0.26552	5.811	0.003	0.0050847	9.202	0.000144	0.0023538
Lus10023428	2.612	0.116	0.35962	14.813	2.8e-06	2.3893e-05	0.406	0.75	0.89126
Lus10023518	1.964	0.17	0.5	8.327	0.000292	0.0015784	0.455	0.716	0.81348
Lus10023532	0.006	0.939	0.97783	16.842	8.23e-07	1.4943e-05	0.683	0.569	0.76507
Lus10023565	2.28	0.141	0.31868	5.189	0.005	0.008	3.689	0.021	0.067742
Lus10023599	0.724	0.401	0.56479	10.998	3.68e-05	0.00016	0.47	0.705	0.77473
Lus10023693	0.134	0.717	0.84094	4.709	0.008	0.01194	3.553	0.025	0.072464
Lus10023701	2.852	0.101	0.52308	7.499	0.000585	0.0020172	1.218	0.319	0.5453
Lus10023754	1.837	0.184	0.25706	5.666	0.003	0.0055882	3.877	0.018	0.030536
Lus10023814	0.336	0.566	0.69448	11.357	2.84e-05	0.00015351	0.823	0.49	0.56647
Lus10023821	0.275	0.604	0.75031	4.573	0.009	0.013043	3.557	0.025	0.072464
Lus10023825	4.71	0.037	0.21527	4.527	0.009	0.013241	1.041	0.387	0.61156
Lus10023839	6.188	0.018	0.18947	29.938	1.55e-09	2.24e-07	0.567	0.641	0.77229
Lus10023935	0.725	0.401	0.56479	6.581	0.001	0.0021505	0.569	0.64	0.7162
Lus10023968	0.327	0.571	0.76133	10.746	4.43e-05	0.00015706	1.222	0.317	0.51362
Lus10024060	0.03	0.862	0.94255	11.788	2.09e-05	8.6297e-05	0.106	0.956	0.97117
Lus10024134	4.209	0.048	0.12845	4.369	0.011	0.016077	5.476	0.004	0.0093827
Lus10024148	3.06	0.09	0.25205	6.415	0.002	0.0040404	2.911	0.049	0.10316
Lus10024229	0.964	0.333	0.49701	17.211	6.64e-07	9.5286e-06	1.02	0.396	0.47425
Lus10024267	0.057	0.813	0.91348	7.335	0.000674	0.0022	0.886	0.459	0.66
Lus10024303	16.465	0.000285	0.009025	2.618	0.067	0.074012	2.375	0.088	0.11452
Lus10024351	5.646	0.023	0.13939	6.091	0.002	0.0035398	0.817	0.494	0.5881
Lus10024383	0.567	0.457	0.53503	8.729	0.00021	0.00084894	5.24	0.005	0.011047
Lus10024411	6.785	0.014	0.073889	7.24	0.000731	0.0020425	6.016	0.002	0.0055882
Lus10024417	1.824	0.186	0.41768	13.351	7.18e-06	4.413e-05	0.112	0.952	0.97117
Lus10024418	0.083	0.774	0.8648	12.127	1.65e-05	9.7059e-05	2.323	0.093	0.16034
Lus10024558	0.504	0.483	0.67339	6.427	0.002	0.003122	0.241	0.867	0.95132
Lus10024590	4.47e-05	0.995	0.995	7.329	0.000677	0.0022	4.47	0.01	0.044444
Lus10024595	6.828	0.013	0.17333	4.877	0.006	0.016216	5.535	0.003	0.03
Lus10024612	5.19	0.029	0.33125	15.008	2.48e-06	3.2889e-05	0.204	0.893	0.94
Lus10024632	1.859	0.182	0.364	4.1	0.014	0.01931	2.088	0.121	0.21416
Lus10024704	0.000369	0.985	0.98995	3.862	0.018	0.03913	2.496	0.077	0.19268
Lus10024857	1.09e-05	0.997	0.997	4.698	0.008	0.01194	2.016	0.131	0.22982
Lus10024913	0.247	0.623	0.88188	6.114	0.002	0.0070175	0.442	0.724	0.81348
Lus10024918	4.928	0.033	0.165	3.309	0.032	0.041558	4.451	0.01	0.038462
Lus10024937	0.751	0.392	0.75385	4.971	0.006	0.014634	4.329	0.011	0.057895
Lus10024986	2.206	0.147	0.23083	3.143	0.038	0.045987	7.249	0.000726	0.003135
Lus10025005	0.117	0.735	0.84971	8.298	0.000299	0.00083056	1.836	0.16	0.26613
Lus10025048	5.867	0.021	0.087083	6.369	0.002	0.0041758	10.746	4.43e-05	0.00055219
Lus10025161	1.075	0.307	0.55887	5.946	0.002	0.003122	0.902	0.451	0.68724
Lus10025466	7.164	0.011	0.10831	8.008	0.00038	0.00082441	5.748	0.003	0.048
Lus10025509	0.067	0.798	0.95	5.515	0.003	0.0092308	1.171	0.336	0.52061
Lus10025529	0.111	0.741	0.77357	15.466	1.87e-06	2.3687e-05	0.184	0.907	0.93151
Lus10025538	3.867	0.058	0.34118	10.786	4.3e-05	0.00029655	0.401	0.753	0.83077
Lus10025589	2.785	0.105	0.2561	7.13	0.000805	0.0021467	0.366	0.778	0.82766
Lus10025602	6.714	0.014	0.073889	3.13	0.039	0.046899	5.846	0.003	0.0075
Lus10025610	2.892	0.098	0.55233	8.671	0.00022	0.0010181	0.256	0.857	0.91944
Lus10025613	2.705	0.11	0.43137	4.72	0.008	0.020513	0.17	0.916	0.94433
Lus10025680	1.12	0.298	0.55281	24.616	1.5e-08	3.9936e-07	0.806	0.499	0.73492
Lus10025706	0.109	0.743	0.95363	5.375	0.004	0.010205	0.987	0.411	0.63402
Lus10025818	10.442	0.003	0.03	7.284	0.000704	0.0019964	12.738	1.08e-05	0.0002052
Lus10025839	9.763	0.004	0.072727	10.618	4.87e-05	0.00019294	0.785	0.511	0.59419
Lus10025887	0.694	0.411	0.7042	3.529	0.025	0.044248	0.189	0.903	0.93575
Lus10025899	4.894	0.034	0.21333	8.741	0.000208	0.0005371	1.018	0.397	0.61971
Lus10025967	6.184	0.018	0.11613	10.276	6.28e-05	0.00022836	3.011	0.044	0.10353
Lus10026026	2.232	0.145	0.31183	4.14	0.013	0.018705	2.291	0.096	0.1641
Lus10026044	1.791	0.19	0.55882	4.125	0.014	0.032558	0.854	0.475	0.63758
Lus10026094	0.091	0.764	0.85111	6.547	0.001	0.0021505	2.666	0.064	0.12929
Lus10026110	4.097	0.051	0.12987	5.818	0.003	0.0055882	11.329	2.9e-05	0.00039357
Lus10026117	0.173	0.68	0.89474	3.712	0.021	0.039623	0.242	0.866	0.9234
Lus10026161	2.39	0.132	0.46316	6.11	0.002	0.0067797	0.497	0.687	0.79422
Lus10026171	0.279	0.601	0.75031	4.501	0.009	0.013043	2.478	0.078	0.15
Lus10026198	0.804	0.376	0.46693	5.311	0.004	0.007037	0.83	0.487	0.55407
Lus10026287	4.116	0.051	0.33125	12.569	1.21e-05	0.00010083	0.138	0.936	0.96598
Lus10026310	0.004	0.951	0.9598	3.244	0.034	0.045333	7.27	0.000712	0.0074074
Lus10026343	1.929	0.174	0.56667	4.278	0.012	0.024	0.759	0.525	0.7047
Lus10026370	1.567	0.219	0.6409	9.205	0.000144	0.0007164	0.104	0.957	0.98577
Lus10026476	4.264	0.047	0.55018	5.359	0.004	0.010205	11.032	3.59e-05	0.0013219
Lus10026506	4.255	0.047	0.43846	24.223	1.8e-08	7.2e-07	2.128	0.116	0.25495
Lus10026518	14.37	0.000607	0.013262	0.611	0.612	0.612	0.909	0.447	0.51163
Lus10026565	2.237	0.144	0.31183	4.203	0.013	0.018705	5.829	0.003	0.015789
Lus10026614	0.044	0.835	0.94754	13.436	6.78e-06	0.00010431	0.485	0.695	0.79885
Lus10026637	2.26	0.142	0.56667	4.395	0.01	0.020833	2.42	0.084	0.21266
Lus10026664	7.726	0.009	0.081818	10.025	7.6e-05	0.00025763	12.51	1.26e-05	0.00062
Lus10026748	3.72	0.062	0.3	9.528	0.000111	0.00076552	2.692	0.062	0.16757
Lus10026766	1.293	0.264	0.62118	21.505	6.66e-08	2.22e-06	0.113	0.952	0.97551
Lus10026779	0.028	0.867	0.94255	31.362	8.87e-10	1.1354e-07	2.09	0.12	0.256
Lus10026784	9.13	0.005	0.2985	18.459	3.29e-07	8.1839e-06	1.607	0.206	0.40588
Lus10026822	1.75	0.195	0.42739	16.128	1.25e-06	1.3333e-05	0.408	0.748	0.89126
Lus10026904	2.357	0.134	0.30455	8.515	0.00025	0.00080645	0.631	0.6	0.67151
Lus10026947	0.555	0.462	0.82301	10.868	4.05e-05	0.00042632	1.468	0.241	0.41197
Lus10027051	7.17	0.011	0.17333	7.7	0.000493	0.0021911	1.718	0.182	0.35
Lus10027056	2.348	0.135	0.55233	17.204	6.67e-07	1.4748e-05	0.604	0.617	0.80505
Lus10027094	0.008	0.931	0.96979	4.012	0.015	0.028302	1.033	0.391	0.59699
Lus10027126	27.644	8.62e-06	0.001724	5.111	0.005	0.013699	2.331	0.092	0.21647
Lus10027165	1.052	0.312	0.73494	8.342	0.000288	0.0012736	0.735	0.538	0.72831
Lus10027180	0.142	0.708	0.92387	4.461	0.01	0.024691	0.546	0.654	0.77791
Lus10027193	10.593	0.003	0.03	69.015	2.64e-14	5.016e-12	5.675	0.003	0.0075
Lus10027194	0.006	0.938	0.95228	5.854	0.003	0.0055046	5.119	0.005	0.021277
Lus10027198	1.184	0.284	0.45714	3.725	0.021	0.029167	3.418	0.029	0.071605
Lus10027237	1.146	0.292	0.67907	6.541	0.001	0.0039216	1.877	0.153	0.32211
Lus10027260	2.295	0.139	0.55322	11.23	3.11e-05	0.00018754	8.852	0.00019	0.0029085
Lus10027283	3.177	0.084	0.48571	5.136	0.005	0.011236	0.62	0.607	0.75185
Lus10027401	0.242	0.626	0.91156	5.283	0.004	0.01194	1.777	0.171	0.33725
Lus10027409	3.345	0.076	0.156	5.757	0.003	0.0055882	6.722	0.001	0.0032759
Lus10027410	1.614	0.213	0.39813	6.019	0.002	0.0035398	0.127	0.943	0.94774
Lus10027486	0.24	0.627	0.88188	25.341	1.08e-08	4.72e-07	1.209	0.322	0.51111
Lus10027540	11.208	0.002	0.057143	6.167	0.002	0.0035398	1.467	0.241	0.35441
Lus10027566	1.56	0.221	0.40182	13.048	8.78e-06	4.9722e-05	3.411	0.029	0.075325
Lus10027632	0.394	0.535	0.82923	5.658	0.003	0.0092308	1.418	0.255	0.4359
Lus10027668	9.587	0.004	0.08	3.719	0.021	0.044681	1.339	0.279	0.44094
Lus10027675	4.095	0.051	0.212	16.22	1.19e-06	9.4615e-06	1.811	0.164	0.26613
Lus10027717	0.848	0.364	0.66789	5.316	0.004	0.0091954	8.133	0.000343	0.0045733
Lus10027775	9.685	0.004	0.11429	13.943	4.87e-06	4.4522e-05	1.183	0.331	0.52061
Lus10027800	0.801	0.377	0.75023	10.907	3.93e-05	0.00022345	0.376	0.771	0.88406
Lus10027868	0.235	0.631	0.91569	14.784	2.85e-06	2.7007e-05	2.805	0.055	0.15415
Lus10027888	0.093	0.762	0.88977	12.453	1.31e-05	8.4516e-05	1.626	0.202	0.39223
Lus10027906	5.049	0.031	0.1045	3.177	0.037	0.045064	4.583	0.009	0.017449
Lus10027984	1.771	0.192	0.62543	13.783	5.4e-06	4.1331e-05	1.023	0.395	0.62385
Lus10027989	1.504	0.229	0.40526	43.921	1.27e-11	2.54e-09	1.704	0.185	0.26383
Lus10028227	3.915	0.056	0.21132	15.007	2.48e-06	2.2545e-05	0.343	0.794	0.8377
Lus10028254	6.466	0.016	0.076	9.123	0.000153	0.00071366	10.681	4.65e-05	0.00055219
Lus10028321	0.284	0.598	0.72048	18.575	3.09e-07	6.18e-06	3.35	0.031	0.07561
Lus10028349	0.25	0.62	0.75394	17.11	7.04e-07	6.9524e-06	2.979	0.045	0.10465
Lus10028365	4.785	0.036	0.10857	12.24	1.52e-05	0.00011108	2.317	0.094	0.12068
Lus10028374	0.475	0.495	0.74925	6.374	0.002	0.0051282	3.994	0.016	0.062745
Lus10028405	3.255	0.08	0.55233	5.613	0.003	0.0080676	0.313	0.816	0.91227
Lus10028429	0.04	0.843	0.94754	12.504	1.27e-05	0.00016933	6.8	0.001	0.0125
Lus10028468	2.636	0.114	0.55233	6.573	0.001	0.0030152	10.679	4.65e-05	0.0013219
Lus10028503	2.894	0.098	0.33903	6.774	0.001	0.0018028	0.432	0.731	0.89112
Lus10028537	2.557	0.119	0.2963	4.412	0.01	0.014286	7.535	0.000567	0.00567
Lus10028545	0.853	0.362	0.52086	5.752	0.003	0.0055046	2.13	0.115	0.19328
Lus10028625	2.749	0.107	0.28421	48.777	3.16e-12	6.32e-10	2.672	0.063	0.12929
Lus10028649	2.401	0.131	0.30824	8.153	0.000337	0.00092329	1.888	0.151	0.25593
Lus10028689	3.857	0.058	0.21481	12.931	9.49e-06	6.1226e-05	7.497	0.000586	0.0074074
Lus10028735	6.019	0.02	0.398	16.262	1.16e-06	1.7768e-05	14.072	4.48e-06	0.00089152
Lus10028859	6.358	0.017	0.4	9.026	0.000166	0.00073778	8.96	0.000175	0.0035
Lus10029026	0.067	0.797	0.87322	9.422	0.000121	0.00046538	0.732	0.54	0.61364
Lus10029062	1.254	0.271	0.44715	5.339	0.004	0.0070175	1.118	0.356	0.44198
Lus10029086	7.29	0.011	0.10831	9.686	9.86e-05	0.00028684	9.27	0.000136	0.0080213
Lus10029095	5.487	0.025	0.15882	9.3	0.000133	0.00050189	1.186	0.33	0.41772
Lus10029131	0.993	0.326	0.7087	9.645	0.000102	0.00065625	1.82	0.163	0.33608
Lus10029139	1.86	0.182	0.25615	14.767	2.88e-06	2.774e-05	0.152	0.928	0.94796
Lus10029214	0.816	0.373	0.46625	15.2	2.2e-06	2.6125e-05	0.719	0.548	0.60889
Lus10029368	2.156	0.151	0.23516	20.548	1.08e-07	2.565e-06	1.267	0.302	0.35862
Lus10029369	0.05	0.824	0.92067	13.248	7.68e-06	6.144e-05	0.173	0.914	0.93744
Lus10029415	6.437	0.016	0.4	4.91	0.006	0.013187	9.746	9.42e-05	0.0024375
Lus10029429	1.976	0.169	0.25283	16.327	1.11e-06	1.5064e-05	4.771	0.007	0.014778
Lus10029501	3.159	0.085	0.48571	5.877	0.002	0.0051282	1.824	0.162	0.32727
Lus10029543	2.233	0.145	0.31868	6.378	0.002	0.0035398	1.426	0.253	0.36547
Lus10029549	0.008	0.929	0.97708	3.434	0.028	0.05045	8.773	0.000203	0.0067667
Lus10029567	3.081	0.088	0.25205	5.989	0.002	0.0040404	14.598	3.2e-06	0.00064
Lus10029572	4.684	0.038	0.26667	16.4	1.07e-06	3.0571e-05	1.77	0.172	0.33725
Lus10029615	2.518	0.122	0.29756	3.946	0.016	0.021918	9.923	8.22e-05	0.0019091
Lus10029641	9.5	0.004	0.08	7.921	0.000409	0.0018591	0.941	0.432	0.59724
Lus10029681	2.271	0.141	0.376	8.083	0.000357	0.00078786	4.571	0.009	0.082286
Lus10029759	0.975	0.331	0.7401	3.728	0.021	0.043082	7.402	0.000636	0.0057529
Lus10029835	0.834	0.368	0.75023	11.812	2.05e-05	0.00013598	2.615	0.068	0.17574
Lus10029850	4.735	0.037	0.53481	4.009	0.015	0.032097	7.298	0.000696	0.0060219
Lus10029985	2.059	0.161	0.32525	8.834	0.000193	0.00066552	3.619	0.023	0.064789
Lus10030039	5.083	0.031	0.33125	4.194	0.013	0.026804	8.13	0.000343	0.0076222
Lus10030059	1.626	0.211	0.43561	4.437	0.01	0.014545	1.941	0.142	0.27128
Lus10030131	5.361	0.027	0.15882	5.732	0.003	0.0055046	9.59	0.000106	0.0052545
Lus10030226	10.705	0.003	0.075	3.548	0.025	0.034247	2.104	0.119	0.19508
Lus10030265	0.015	0.905	0.93608	5.427	0.004	0.0070175	3.675	0.022	0.064706
Lus10030362	1.987	0.168	0.35	23.024	3.16e-08	1.264e-06	3.301	0.032	0.082051
Lus10030414	0.045	0.833	0.95363	4.114	0.014	0.030615	8.499	0.000253	0.0033565
Lus10030435	0.917	0.345	0.50365	10.598	4.94e-05	0.00023524	0.63	0.601	0.67151
Lus10030441	8.544	0.006	0.0456	3.836	0.018	0.024255	3.52	0.026	0.040492
Lus10030448	4.275	0.047	0.28485	5.797	0.003	0.0092308	8.187	0.000327	0.00724
Lus10030605	5.359	0.027	0.15882	6.123	0.002	0.0040404	3.401	0.029	0.071605
Lus10030607	3.511	0.07	0.46667	22.339	4.41e-08	1.1025e-06	2.303	0.095	0.23133
Lus10030672	0.025	0.875	0.94866	6.264	0.002	0.0067797	1.402	0.26	0.42602
Lus10030694	0.1	0.754	0.94754	8.325	0.000292	0.0015784	1.808	0.165	0.33333
Lus10030794	3.462	0.072	0.55233	6.493	0.001	0.0030152	2.201	0.107	0.2388
Lus10030805	1.158	0.29	0.47934	10.343	5.98e-05	0.00022148	1.333	0.28	0.39161
Lus10030840	0.325	0.573	0.84889	6.923	0.000965	0.004	0.948	0.429	0.61127
Lus10030861	0.165	0.688	0.86541	4.666	0.008	0.017204	3.579	0.024	0.085714
Lus10030882	0.399	0.532	0.59811	4.266	0.012	0.017273	9.221	0.000142	0.00099926
Lus10030889	3.915	0.056	0.28718	4.062	0.015	0.033708	0.325	0.808	0.87826
Lus10030894	6.089	0.019	0.4	15.922	1.42e-06	1.775e-05	13.441	6.76e-06	0.00057
Lus10030897	0.96	0.334	0.71064	4.603	0.008	0.018391	1.945	0.142	0.31556
Lus10030931	0.022	0.884	0.94866	9.534	0.000111	0.00076552	1.675	0.191	0.36381
Lus10030952	13.993	0.000698	0.013262	14.205	4.11e-06	3.5495e-05	14.417	3.59e-06	0.00017052
Lus10030957	0.331	0.569	0.84889	6.787	0.001	0.004	1.642	0.199	0.37196
Lus10031011	0.57	0.456	0.78621	6.615	0.001	0.004	0.138	0.937	0.96598
Lus10031067	0.865	0.359	0.75023	10.324	6.06e-05	0.00032593	1.002	0.404	0.62809
Lus10031100	0.783	0.383	0.6128	17.836	4.66e-07	5.9648e-06	0.127	0.944	0.97117
Lus10031130	0.784	0.382	0.55766	4.843	0.007	0.010687	2.544	0.073	0.14175
Lus10031196	3.21	0.082	0.3297	7.334	0.000674	0.0013694	0.309	0.819	0.91958
Lus10031234	0.202	0.656	0.70022	8.675	0.000219	0.00086688	1.159	0.34	0.39877
Lus10031258	1.733	0.197	0.36481	20.058	1.4e-07	3.5e-06	0.588	0.627	0.69282
Lus10031388	0.046	0.832	0.89091	14.926	2.61e-06	1.8138e-05	0.804	0.5	0.58941
Lus10031458	7.19	0.011	0.069091	9.567	0.000108	0.00057	14.058	4.52e-06	0.00017176
Lus10031482	1.336	0.256	0.43025	5.128	0.005	0.0084034	2.059	0.125	0.19841
Lus10031535	4.732	0.037	0.18049	5.991	0.002	0.0035398	7.978	0.00039	0.0045882
Lus10031594	0.009	0.927	0.97068	6.824	0.001	0.0039216	5.979	0.002	0.023529
Lus10031659	5.227	0.029	0.16571	9.096	0.000157	0.00056071	5.203	0.005	0.021277
Lus10031660	0.637	0.431	0.82253	4.294	0.012	0.026533	3.139	0.038	0.11816
Lus10031705	3.691	0.063	0.14082	3.69	0.021	0.027708	5.302	0.004	0.0093827
Lus10031706	2.933	0.096	0.27429	4.461	0.01	0.014286	10.894	3.97e-05	0.0013233
Lus10031725	1.378	0.249	0.42203	3.165	0.037	0.049007	4.408	0.01	0.034483
Lus10031743	1.046	0.314	0.73494	4.331	0.011	0.024875	4.429	0.01	0.041458
Lus10031779	0.011	0.916	0.96105	10.255	6.38e-05	0.00019918	2.72	0.06	0.15616
Lus10031824	2.959	0.095	0.1719	8.794	0.000199	0.00084022	6.454	0.001	0.0032759
Lus10031877	0.179	0.675	0.86538	3.841	0.018	0.033645	4.311	0.011	0.046809
Lus10031896	1.783	0.191	0.53056	4.096	0.014	0.028283	1.421	0.254	0.4359
Lus10031985	0.1	0.753	0.85111	3.237	0.035	0.045161	3.86	0.018	0.061017
Lus10032045	7.064	0.012	0.17333	9.361	0.000127	0.0008	0.772	0.518	0.67974
Lus10032056	14.634	0.000551	0.02204	1.682	0.19	0.27941	3.265	0.034	0.11111
Lus10032072	1.547	0.222	0.58684	10.173	6.79e-05	0.00035737	0.194	0.9	0.93575
Lus10032113	14.589	0.00056	0.056	5.061	0.005	0.012658	5.957	0.002	0.022222
Lus10032178	0.29	0.594	0.77584	14.594	3.21e-06	2.568e-05	2.004	0.133	0.26182
Lus10032183	13.909	0.00072	0.024	4.589	0.009	0.022785	0.448	0.72	0.81356
Lus10032227	4.035	0.053	0.43846	6.876	0.001	0.0028169	2.669	0.064	0.18824
Lus10032234	2.829	0.102	0.52308	3.78	0.02	0.036697	6.224	0.002	0.013333
Lus10032269	5.114	0.03	0.1045	4.466	0.01	0.015079	7.691	0.000496	0.0024164
Lus10032331	7.053	0.012	0.069091	40.162	4.05e-11	2.565e-09	2.456	0.08	0.10704
Lus10032341	7.095	0.012	0.34114	6.417	0.002	0.0056056	5.308	0.004	0.022111
Lus10032392	1.417	0.242	0.59277	13.83	5.24e-06	4.5565e-05	13.088	8.55e-06	0.00057
Lus10032450	0.602	0.443	0.58289	13.183	8.02e-06	5.531e-05	5.825	0.003	0.015789
Lus10032575	7.612	0.009	0.065769	15.1	2.34e-06	2.6153e-05	7.569	0.000551	0.0025534
Lus10032576	7.231	0.011	0.088	17.046	7.3e-07	6.9524e-06	8.483	0.000257	0.0036714
Lus10032591	0.021	0.885	0.94255	12.848	1e-05	5.7878e-05	1.38	0.266	0.45137
Lus10032641	0.824	0.371	0.74653	6.628	0.001	0.004	1.227	0.315	0.50806
Lus10032699	0.337	0.565	0.61914	7.782	0.00046	0.0014328	5.232	0.005	0.011047
Lus10032794	0.252	0.619	0.66824	11.624	2.35e-05	0.00015946	0.11	0.953	0.96829
Lus10032909	0.474	0.496	0.6359	6.358	0.002	0.0040404	1.977	0.137	0.21406
Lus10032929	0.606	0.442	0.73058	13.142	8.24e-06	6.3111e-05	0.036	0.991	0.991
Lus10032992	7.214	0.011	0.11	3.604	0.023	0.031724	2.35	0.09	0.15652
Lus10033039	0.017	0.898	0.93608	9.682	9.89e-05	0.0003956	3.831	0.019	0.058462
Lus10033084	4.44	0.043	0.12379	8.067	0.000362	0.0012022	7.744	0.000475	0.002395
Lus10033135	0.562	0.459	0.53503	9.649	0.000101	0.00054829	2.236	0.102	0.13007
Lus10033168	1.425	0.241	0.41724	6.081	0.002	0.0035398	2.002	0.133	0.2313
Lus10033301	0.146	0.704	0.95363	8.073	0.00036	0.0015008	1.942	0.142	0.30062
Lus10033532	1.125	0.296	0.46614	6.551	0.001	0.0022727	5.946	0.002	0.012121
Lus10033545	3.314	0.078	0.55233	14.039	4.58e-06	3.6457e-05	1.156	0.341	0.56082
Lus10033607	3.005	0.092	0.17137	3.756	0.02	0.026761	6.666	0.001	0.0032759
Lus10033609	4.562	0.04	0.4	7.736	0.000478	0.0017382	2.329	0.092	0.22716
Lus10033681	0.467	0.499	0.83167	4.732	0.007	0.018421	0.769	0.52	0.67974
Lus10033733	0.5	0.484	0.67339	8.488	0.000256	0.00060681	0.319	0.812	0.91958
Lus10033856	3.701	0.063	0.55233	3.603	0.023	0.046232	8.109	0.000349	0.0040854
Lus10033959	7.82	0.009	0.081818	6.042	0.002	0.0035398	1.421	0.254	0.36547
Lus10033991	0.294	0.591	0.72	10.559	5.09e-05	0.00023674	4.531	0.009	0.032727
Lus10034036	6.768	0.014	0.1	12.689	1.12e-05	5.8462e-05	4.687	0.008	0.032
Lus10034038	6.344	0.017	0.14167	11.787	2.09e-05	0.00011943	2.761	0.058	0.11373
Lus10034207	2.429	0.129	0.36221	6.593	0.001	0.0018028	2.124	0.116	0.25166
Lus10034218	0.515	0.478	0.83077	6.616	0.001	0.0039216	5.302	0.004	0.034783
Lus10034226	11.861	0.002	0.02375	5.914	0.002	0.0041758	11.672	2.27e-05	0.00035942
Lus10034239	0.001	0.97	0.9898	8.575	0.000238	0.00136	0.783	0.512	0.68725
Lus10034277	1.089	0.304	0.39293	8.484	0.000256	0.00095373	2.703	0.061	0.084599
Lus10034299	0.235	0.631	0.74235	4.658	0.008	0.012403	1.806	0.165	0.24265
Lus10034315	0.246	0.623	0.73964	4.549	0.009	0.013433	7.282	0.000705	0.0074074
Lus10034361	0.432	0.516	0.8256	5.491	0.004	0.010959	8.367	0.000282	0.0076222
Lus10034595	0.086	0.772	0.88977	4.59	0.009	0.018947	2.911	0.049	0.14848
Lus10034619	0.137	0.714	0.95363	7.809	0.000449	0.0018235	4.693	0.008	0.033872
Lus10034660	0.638	0.43	0.58	8.659	0.000222	0.00073443	4.948	0.006	0.025
Lus10034665	0.053	0.819	0.88541	10.602	4.92e-05	0.00019294	1.604	0.207	0.31364
Lus10034675	7.291	0.011	0.069091	6.235	0.002	0.0041758	7.057	0.000858	0.0032759
Lus10034681	1.99	0.168	0.35	7.381	0.000647	0.001578	3.515	0.026	0.074286
Lus10034771	1.562	0.22	0.40182	4.901	0.006	0.0093023	1.24	0.311	0.42297
Lus10034883	3.142	0.086	0.16505	7.647	0.000515	0.0015782	2.766	0.057	0.080222
Lus10034988	0.138	0.713	0.87754	7.165	0.00078	0.00156	1.747	0.176	0.32183
Lus10035000	0.671	0.419	0.7042	22.341	4.4e-08	1.1025e-06	0.85	0.476	0.66528
Lus10035052	3.693	0.063	0.14082	4.346	0.011	0.016077	3.985	0.016	0.027636
Lus10035060	0.462	0.501	0.67703	18.834	2.68e-07	3.4e-06	0.573	0.637	0.7162
Lus10035063	2.147	0.152	0.32	14.095	4.41e-06	3.675e-05	2.098	0.119	0.19508
Lus10035133	12.578	0.001	0.066667	5.229	0.005	0.0084034	4.495	0.009	0.032727
Lus10035202	0.15	0.701	0.92387	5.187	0.005	0.013699	3.764	0.02	0.076923
Lus10035410	0.701	0.409	0.62324	9.437	0.00012	0.00033391	0.453	0.717	0.88246
Lus10035422	1.065	0.31	0.73494	16.128	1.25e-06	1.7768e-05	0.805	0.5	0.7007
Lus10035440	10.484	0.003	0.06	11.683	2.25e-05	0.00010976	1.31	0.288	0.39724
Lus10035450	0.229	0.635	0.80475	8.098	0.000352	0.00078786	0.204	0.893	0.96054
Lus10035451	1.379	0.249	0.49648	9.079	0.000159	0.00043302	0.805	0.5	0.73492
Lus10035479	0.436	0.514	0.68533	9.041	0.000164	0.00048235	0.896	0.454	0.5675
Lus10035481	0.06	0.807	0.94754	5.923	0.002	0.0067797	2.785	0.056	0.15775
Lus10035539	3.479	0.071	0.25357	6.009	0.002	0.0035398	0.79	0.508	0.59415
Lus10035579	0.102	0.751	0.95363	5.416	0.004	0.010205	0.868	0.468	0.68125
Lus10035593	7.662	0.009	0.2985	22.452	4.17e-08	1.994e-06	2.414	0.084	0.199
Lus10035639	1.311	0.26	0.63415	13.777	5.42e-06	9.0333e-05	0.524	0.669	0.77791
Lus10035641	0.693	0.411	0.7578	6.971	0.000925	0.004	2.728	0.06	0.2
Lus10035646	1.061	0.31	0.55887	4.073	0.014	0.019478	2.123	0.116	0.25166
Lus10035653	0.193	0.664	0.76763	4.745	0.007	0.011024	1.62	0.203	0.28
Lus10035713	0.039	0.844	0.86215	4.733	0.007	0.011083	9.949	8.06e-05	0.00066583
Lus10035755	4.652	0.038	0.33125	4.48	0.01	0.021739	5.887	0.002	0.022222
Lus10035767	1.349	0.254	0.62118	3.778	0.02	0.038462	1.849	0.158	0.33608
Lus10035786	4.15	0.05	0.55233	5.103	0.005	0.012437	11.151	3.29e-05	0.0013219
Lus10035823	3.99	0.054	0.12987	7.505	0.000582	0.0017456	1.87	0.154	0.1925
Lus10035843	0.898	0.35	0.4404	6.027	0.002	0.0041758	1.456	0.244	0.29718
Lus10035870	0.335	0.566	0.72949	6.1	0.002	0.0035398	1.681	0.19	0.29457
Lus10035917	1.234	0.275	0.44715	6.548	0.001	0.0022727	8.494	0.000254	0.0052545
Lus10036017	0.718	0.403	0.78054	8.965	0.000174	0.00084454	3.85	0.018	0.065127
Lus10036023	3.96	0.055	0.21538	21.595	6.36e-08	1.4756e-06	0.3	0.825	0.87263
Lus10036055	7.364	0.01	0.086957	13.018	8.95e-06	4.9722e-05	12.216	1.55e-05	0.00062
Lus10036243	1.955	0.171	0.33529	6.924	0.000965	0.0022727	1.859	0.156	0.23636
Lus10036296	63.165	3.63e-09	6.897e-07	1.36	0.272	0.27636	1.337	0.279	0.3334
Lus10036337	1.243	0.273	0.44715	5.687	0.003	0.0055046	7.806	0.00045	0.0068
Lus10036343	3.074	0.089	0.25205	5.79	0.003	0.0055046	1.554	0.219	0.29796
Lus10036540	3.467	0.072	0.36923	10.919	3.9e-05	0.00027857	10.953	3.8e-05	0.0038667
Lus10036750	2.965	0.094	0.17173	5.388	0.004	0.007037	10.5	5.32e-05	0.00059459
Lus10036801	1.409	0.244	0.6706	6.118	0.002	0.0056056	11.179	3.23e-05	0.0013219
Lus10036918	9.678	0.004	0.11429	16.773	8.56e-07	1.3169e-05	3.121	0.039	0.14717
Lus10037015	0.506	0.482	0.66483	9.299	0.000133	0.00039701	0.566	0.641	0.7162
Lus10037033	1.676	0.204	0.37091	10.005	7.72e-05	0.00033565	1.735	0.179	0.25755
Lus10037102	1.891	0.178	0.25522	6.347	0.002	0.0041758	0.406	0.75	0.79167
Lus10037203	9.953	0.003	0.075	9.618	0.000104	0.00076552	0.227	0.877	0.92251
Lus10037416	4.794	0.036	0.18462	4.779	0.007	0.011024	6.616	0.001	0.0074074
Lus10037445	2.105	0.156	0.56667	5.336	0.004	0.0091954	2.249	0.101	0.23765
Lus10037455	0.732	0.398	0.78054	4.731	0.007	0.016388	9.005	0.000168	0.002786
Lus10037491	0.096	0.759	0.85111	3.323	0.032	0.041558	9.783	9.15e-05	0.0019091
Lus10037495	0.349	0.559	0.69441	5.719	0.003	0.0055046	2.705	0.061	0.11589
Lus10037601	0.000274	0.987	0.99477	9.518	0.000112	0.00031858	1.535	0.224	0.39822
Lus10037728	0.492	0.488	0.56194	3.912	0.017	0.023406	6.708	0.001	0.0032759
Lus10037741	0.253	0.618	0.82533	12.483	1.29e-05	8.4516e-05	1.084	0.37	0.5873
Lus10037825	1.207	0.28	0.73222	3.936	0.017	0.035989	1.304	0.29	0.51496
Lus10037870	2.805	0.103	0.2561	8.294	0.0003	0.0009375	0.287	0.834	0.86425
Lus10037910	4.046	0.053	0.28718	5.535	0.003	0.0092308	3.957	0.016	0.065306
Lus10037932	0.624	0.435	0.725	15.222	2.17e-06	2.2842e-05	1.063	0.378	0.5876
Lus10038052	0.097	0.758	0.90292	12.105	1.67e-05	7.1253e-05	7.563	0.000554	0.014182
Lus10038061	1.149	0.292	0.66364	18.962	2.5e-07	5.5556e-06	1.885	0.151	0.32473
Lus10038109	1.402	0.245	0.33014	7.493	0.000588	0.0017456	0.993	0.408	0.47558
Lus10038211	0.312	0.58	0.89538	5.923	0.002	0.0067797	1.57	0.215	0.39815
Lus10038215	0.809	0.375	0.55294	4.709	0.008	0.01194	6.774	0.001	0.0066667
Lus10038216	5.393	0.027	0.4	7.764	0.000467	0.0017296	4.537	0.009	0.042857
Lus10038227	2.049	0.162	0.24624	6.397	0.002	0.0041758	0.741	0.535	0.59794
Lus10038252	0.827	0.37	0.60597	5.196	0.005	0.0075294	11.498	2.57e-05	0.0032896
Lus10038323	0.07	0.793	0.9049	12.176	1.59e-05	7.1062e-05	0.528	0.666	0.8786
Lus10038458	1.493	0.23	0.41416	7.907	0.000414	0.0010895	0.044	0.987	0.987
Lus10038495	4.419	0.043	0.19545	5.446	0.004	0.0070175	2.089	0.121	0.19675
Lus10038645	0.629	0.433	0.58	8.648	0.000224	0.00073443	0.3	0.825	0.85938
Lus10038691	5.085	0.031	0.23846	14.42	3.58e-06	6.5091e-05	3.215	0.035	0.11111
Lus10038742	4.343	0.045	0.12391	5.712	0.003	0.0055882	3.6	0.024	0.038
Lus10038765	0.441	0.511	0.64684	6.396	0.002	0.0040404	1.635	0.2	0.27972
Lus10038775	6.061	0.019	0.083953	8.395	0.000276	0.0010085	10.022	7.62e-05	0.00065809
Lus10038776	2.632	0.114	0.56667	5.96	0.002	0.0051282	6.626	0.001	0.0071429
Lus10038803	1.165	0.288	0.45714	9.632	0.000103	0.00040392	0.469	0.706	0.76324
Lus10038827	1.851	0.183	0.52571	6.378	0.002	0.0070175	1.789	0.169	0.34141
Lus10038845	0.038	0.847	0.95363	5.969	0.002	0.0056056	0.595	0.623	0.80505
Lus10038908	4.247	0.047	0.20426	7.578	0.000546	0.0013481	10.376	5.83e-05	0.0016657
Lus10039008	0.495	0.487	0.83172	6.838	0.001	0.0030152	1.361	0.272	0.49207
Lus10039017	5.622	0.024	0.32	19.751	1.64e-07	4.1e-06	4.336	0.011	0.057895
Lus10039018	4.199	0.048	0.12845	7.991	0.000386	0.0012431	0.373	0.773	0.81144
Lus10039046	0.34	0.564	0.61914	3.932	0.017	0.023406	2.354	0.09	0.11633
Lus10039054	2.008	0.166	0.39796	7.827	0.000443	0.00091458	0.63	0.601	0.82459
Lus10039083	1.921	0.175	0.25382	3.163	0.037	0.045064	6.225	0.002	0.0055882
Lus10039100	0.009	0.925	0.97708	4.101	0.014	0.028283	0.46	0.712	0.81348
Lus10039163	3.717	0.063	0.14082	17.953	4.36e-07	6.9033e-06	4.938	0.006	0.013103
Lus10039169	0.016	0.9	0.9629	15.22	2.17e-06	2.5402e-05	2.684	0.063	0.17174
Lus10039179	1.529	0.225	0.6	6.293	0.002	0.0067797	4.955	0.006	0.044444
Lus10039208	0.05	0.824	0.95363	21.143	7.99e-08	2.65e-06	2.237	0.102	0.23066
Lus10039235	2.51	0.123	0.43929	17.277	6.4e-07	1.0667e-05	5.433	0.004	0.032
Lus10039259	0.075	0.786	0.87322	22.541	3.99e-08	1.596e-06	3.008	0.044	0.096703
Lus10039281	0.49	0.489	0.83172	4.989	0.006	0.014386	0.949	0.428	0.65517
Lus10039314	0.017	0.897	0.9629	5.763	0.003	0.0080676	0.328	0.805	0.90506
Lus10039497	3.281	0.079	0.34468	9.578	0.000107	0.00076552	1.778	0.17	0.33725
Lus10039505	2.402	0.131	0.30115	10.183	6.74e-05	0.00029956	1.935	0.143	0.22171
Lus10039682	13.3	0.000906	0.014615	13.45	6.72e-06	5.32e-05	3.749	0.02	0.032759
Lus10039685	51.438	3.21e-08	6.42e-06	4.508	0.009	0.013043	5.96	0.002	0.010526
Lus10039853	2.911	0.097	0.33903	5.151	0.005	0.0075294	0.178	0.911	0.9637
Lus10039972	0.111	0.741	0.83258	5.633	0.003	0.0055046	1.425	0.253	0.3351
Lus10039977	2.252	0.143	0.46875	14.734	2.94e-06	3.2889e-05	0.059	0.981	0.98593
Lus10040075	2.928	0.096	0.27429	7.839	0.000438	0.0011377	0.939	0.433	0.54465
Lus10040116	0.242	0.626	0.88188	7.644	0.000517	0.0027211	0.476	0.701	0.81156
Lus10040218	11.477	0.002	0.057143	13.903	4.99e-06	3.1188e-05	4.277	0.012	0.044444
Lus10040309	0.018	0.893	0.96541	5.59	0.003	0.0092308	1.978	0.136	0.30909
Lus10040316	1.03	0.317	0.66789	7.936	0.000404	0.0015538	3.481	0.027	0.093103
Lus10040320	0.869	0.358	0.66789	6.442	0.001	0.0028169	7.035	0.000875	0.0071429
Lus10040378	0.975	0.331	0.58027	6.3	0.002	0.003122	2.711	0.061	0.15616
Lus10040416	4.723	0.037	0.4	10.917	3.9e-05	0.00023636	3.818	0.019	0.069091
Lus10040417	1.417	0.242	0.6706	11.585	2.41e-05	0.00014987	0.06	0.98	0.988
Lus10040468	2.28	0.141	0.46557	9.356	0.000127	0.0008	0.17	0.916	0.94433
Lus10040479	4.925	0.033	0.1045	7.209	0.000751	0.002068	10.024	7.61e-05	0.00065809
Lus10040509	0.623	0.436	0.77168	7.258	0.00072	0.0036	1.554	0.219	0.39818
Lus10040519	4.696	0.038	0.4	12.948	9.39e-06	6.5655e-05	1.85	0.157	0.32708
Lus10040534	3.926	0.056	0.43846	13.092	8.52e-06	6.3111e-05	1.925	0.145	0.30851
Lus10040601	4.902	0.034	0.33125	18.266	3.66e-07	6.6545e-06	0.928	0.438	0.61259
Lus10040626	6.508	0.016	0.13913	7.568	0.000551	0.0015743	1.02	0.396	0.47425
Lus10040732	0.489	0.489	0.66986	5.946	0.002	0.0035398	1.824	0.162	0.26613
Lus10040742	4.304	0.046	0.20444	5.882	0.002	0.0040404	0.256	0.857	0.87897
Lus10040766	4.507	0.041	0.11985	25.952	8.25e-09	3.9187e-07	4.391	0.01	0.018812
Lus10040847	2.021	0.165	0.56667	13.854	5.16e-06	4.5565e-05	1.066	0.377	0.5876
Lus10041036	21.478	5.39e-05	0.01078	4.983	0.006	0.014634	1.979	0.136	0.30909
Lus10041077	3.615	0.066	0.22373	17.529	5.54e-07	9.5286e-06	0.096	0.962	0.97374
Lus10041168	7.408	0.01	0.10526	13.101	8.47e-06	5.6467e-05	5.329	0.004	0.018182
Lus10041223	0.69	0.412	0.50503	16.405	1.06e-06	1.5064e-05	0.601	0.619	0.67206
Lus10041272	4.944	0.033	0.4	7.585	0.000543	0.0019053	14.145	4.27e-06	0.00057
Lus10041304	0.99	0.327	0.66789	5.395	0.004	0.0091954	2.098	0.119	0.2587
Lus10041329	3.058	0.09	0.55233	4.286	0.012	0.026533	0.201	0.895	0.93249
Lus10041436	4.401	0.044	0.19556	6.111	0.002	0.0035398	7.838	0.000438	0.0048667
Lus10041457	1.102	0.301	0.73494	3.835	0.018	0.037312	3.54	0.025	0.082917
Lus10041516	1.864	0.181	0.41371	4.781	0.007	0.010419	3.452	0.027	0.11947
Lus10041695	0.021	0.886	0.96541	5.15	0.005	0.012658	2.352	0.09	0.23896
Lus10041717	1.867	0.181	0.364	6.835	0.001	0.0021505	3.394	0.029	0.075325
Lus10041725	14.884	0.000503	0.064384	12.652	1.15e-05	5.888e-05	2.77	0.057	0.152
Lus10041739	0.923	0.344	0.66789	5.923	0.002	0.0051282	0.872	0.466	0.66099
Lus10041767	5.174	0.03	0.23846	8.054	0.000366	0.0017476	0.16	0.923	0.94667
Lus10041799	5.434	0.026	0.093208	6.294	0.002	0.0041758	14.636	3.13e-06	0.00017052
Lus10041823	0.647	0.427	0.58	18.646	2.97e-07	6.18e-06	1.121	0.355	0.44198
Lus10041830	0.339	0.564	0.69448	16.989	7.55e-07	9.9059e-06	3.434	0.028	0.071605
Lus10041890	0.252	0.619	0.82533	7.334	0.000674	0.0022	0.354	0.786	0.86374
Lus10041895	0.02	0.888	0.93608	9.87	8.56e-05	0.00036426	2.078	0.122	0.19677
Lus10041923	4.054	0.052	0.12987	6.598	0.001	0.0025	8.131	0.000343	0.0021023
Lus10041991	0.19	0.666	0.91156	3.657	0.022	0.046316	5.369	0.004	0.034783
Lus10041999	0.938	0.34	0.74352	7.772	0.000463	0.0018427	0.776	0.516	0.71447
Lus10042049	0.627	0.434	0.81121	6.606	0.001	0.0039216	0.548	0.653	0.77791
Lus10042054	0.617	0.438	0.58013	12.599	1.19e-05	7.2121e-05	1.702	0.186	0.26383
Lus10042118	3.338	0.077	0.24839	4.969	0.006	0.0097561	0.924	0.44	0.52071
Lus10042148	1.113	0.299	0.67191	7.107	0.000821	0.004	3.676	0.022	0.10476
Lus10042231	0.005	0.943	0.96142	6.651	0.001	0.0021505	1.08	0.371	0.48182
Lus10042255	1.441	0.238	0.61026	7.326	0.000679	0.0029522	1.237	0.312	0.45839
Lus10042321	0.002	0.962	0.97172	6.402	0.002	0.0035398	1.983	0.136	0.23448
Lus10042400	5.549	0.025	0.15882	22.543	3.99e-08	1.596e-06	3.299	0.032	0.077108
Lus10042467	18.336	0.00015	0.0057	6.528	0.001	0.0025	6.957	0.000936	0.0032759
Lus10042541	2.73	0.108	0.18321	6.181	0.002	0.0041758	3.328	0.031	0.046016
Lus10042616	0.719	0.402	0.61995	27.341	4.52e-09	2.6155e-07	0.403	0.752	0.89126
Lus10042695	2.138	0.153	0.55358	20.793	9.54e-08	2.7121e-06	0.67	0.577	0.76549
Lus10042721	3.983	0.054	0.12987	3.723	0.021	0.027708	13.515	6.44e-06	0.0001938
Lus10042787	3.045	0.09	0.27353	18.195	3.81e-07	4.4824e-06	1.711	0.184	0.28906
Lus10042933	3.088	0.088	0.1672	3.36	0.03	0.0375	3.473	0.027	0.041707
Lus10043025	0.94	0.339	0.74352	5.374	0.004	0.010205	0.398	0.755	0.87352
Lus10043044	0.093	0.762	0.88977	3.819	0.019	0.035185	2.375	0.088	0.22
Lus10043056	5.457	0.026	0.15882	6.863	0.001	0.0022727	0.038	0.99	0.99
Lus10043106	5.143	0.03	0.21333	6.32	0.002	0.003122	0.475	0.702	0.8786
Lus10043112	8.113	0.008	0.1	23.792	2.2e-08	1.4667e-06	1.541	0.222	0.3
Lus10043117	5.457	0.026	0.4	4.014	0.015	0.028302	9.7	9.75e-05	0.0024375
Lus10043124	1.601	0.215	0.39815	10.94	3.84e-05	0.0001634	2.35	0.09	0.16822
Lus10043130	0.251	0.619	0.91156	11.748	2.15e-05	0.00026875	2.165	0.111	0.25814
Lus10043132	0.465	0.5	0.63694	11.556	2.46e-05	0.00013667	1.342	0.278	0.36104
Lus10043157	2.144	0.153	0.55358	6.093	0.002	0.0056056	0.825	0.49	0.6965
Lus10043191	1.978	0.169	0.56667	21.759	5.86e-08	1.3022e-06	0.69	0.564	0.72774
Lus10043405	9.078	0.005	0.041304	8.933	0.000178	0.00080524	9.883	8.48e-05	0.00067133
Lus10043448	5.715	0.023	0.089184	5.862	0.003	0.0055882	6.101	0.002	0.0055882
Lus10043456	4.434	0.043	0.19545	3.94	0.017	0.023944	3.14	0.038	0.089412

## Sheet: Table S2
Table S2. Differentially abundant proteins in response to cadmium treatment - suspension cultures.
Kruskal-Wallis and Dunn’s test (p<0.05)												2-way-ANOVA									Relative abundance (mean±SD)
ATG_mock	ATG_100	Jitka_mock	Jitka_100	MT_mock	MT_100	Tabor_mock	Tabor_100		Genotype	Cadmium		Cd2+(F.val)	Cd2+(raw.p)	Cd2+(adj.p)	genotype(F.val)	genotype(raw.p)	genotype(adj.p)	Interaction(F.val)	Interaction(raw.p)	Interaction(adj.p)	ATG_mock	ATG_100	Jitka_mock	Jitka_100	MT_mock	MT_100	Tabor_mock	Tabor_100
a	c	a	bc	a	b	a	bc	Lus10039685|SNW/SKI-interacting protein	0.013043	6.42e-06	*	51.438	3.21e-08	6.42e-06	4.508	0.009	0.013043	5.96	0.002	0.010526	178377±40584	1204319±282786	195120±87021	609971±317316	234937±39909	436891±251043	263289±180350	689921±234441
a	d	bc	c	a	abc	ab	ab	Lus10042467|Ribokinase	0.0025	0.0057	*	18.336	0.00015	0.0057	6.528	0.001	0.0025	6.957	0.000936	0.0032759	0±0	559315±310426	31778±63556	179487±163543	0±0	106592±135879	0±0	0±0
a	c	a	ab	bc	abc	abc	abc	Lus10000356|Adaptin ear-binding coat-associated protein	0.013902	0.03619	*	9.446	0.004	0.03619	4.587	0.009	0.013902	7.593	0.00054	0.0025534	58835±49345	383265±208622	41260±41214	105251±38805	129513±16466	114226±39650	117819±58329	108228±32723
a	c	bc	ab	ab	bc	ab	ab	Lus10025818|Clavaminate synthase	0.0019964	0.03	*	10.442	0.003	0.03	7.284	0.000704	0.0019964	12.738	1.08e-05	0.0002052	159662±42989	2968221±1282558	900005±652941	578525±678736	363437±236845	505106±183511	354199±200365	375620±212623
ab	c	abc	a	bc	bc	a	a	Lus10009320|Hypothetical protein	0.001273	0.041304	*	9.16	0.005	0.041304	7.94	0.000402	0.001273	10.089	7.24e-05	0.00065809	107541±75288	749429±307124	209948±155847	171631±120766	256081±98879	294532±129828	92308±57612	79586±65196
abc	d	bcd	abcd	a	b	ab	cd	Lus10030441|Hypothetical protein	0.024255	0.0456	*	8.544	0.006	0.0456	3.836	0.018	0.024255	3.52	0.026	0.040492	137622±57134	531689±300045	201739±77195	170332±67818	63121±46938	168206±183373	119276±64793	211595±88470
a	b	a	a	a	a	a	a	Lus10010964|Lactoylglutathione lyase DJ1D	0.00010336	0.02375	*	11.825	0.002	0.02375	12.404	1.36e-05	0.00010336	12.982	9.18e-06	0.0001938	0±0	913005±518844	21554±43108	0±0	0±0	0±0	0±0	0±0
a	c	bc	ab	ab	abc	ab	abc	Lus10034226|Macro domain-containing protein	0.0041758	0.02375	*	11.861	0.002	0.02375	5.914	0.002	0.0041758	11.672	2.27e-05	0.00035942	194049±161843	2487503±1117526	708473±254703	429278±335238	473689±323599	600474±423826	349517±278887	554050±265767
a	a	ab	bc	bc	c	bc	c	Lus10007619|Pentatricopeptide repeat-containing protein	0.0012588	0.02115		15.462	0.000408	0.02115	8.706	0.000214	0.0012588	2.072	0.123	0.2764	231018±95665	428680±248877	869017±312695	1396431±714898	1032697±148597	1982576±1012533	1000125±258843	2597293±1112907
a	b	a	a	a	a	a	a	Lus10010360|Vesicle-associated protein 1-3	3.6348e-05	0.014615	*	12.911	0.001	0.014615	14.101	4.4e-06	3.6348e-05	15.285	2.09e-06	0.00017052	0±0	121307±62846	0±0	0±0	0±0	0±0	5654±12643	0±0
bc	c	bc	bc	a	a	a	b	Lus10008167|Peroxidase 53	1.843e-06	0.03	*	10.397	0.003	0.03	21.774	5.82e-08	1.843e-06	13.011	9e-06	0.0001938	32273721±4221904	107345964±37482428	36069486±18585465	27894838±8545626	13860297±3002290	12661434±4638292	18758930±4805807	22858467±3278463
a	c	ab	bc	ab	ab	abc	abc	Lus10043405|40S ribosomal protein S18	0.00080524	0.041304	*	9.078	0.005	0.041304	8.933	0.000178	0.00080524	9.883	8.48e-05	0.00067133	0±0	2097896±1360645	30256±42706	40821±42418	32075±39289	12325±24651	69616±120611	38521±35663
bcd	d	ab	c	ab	abc	a	bc	Lus10007137|60S ribosomal protein L13a-4	1.0432e-05	0.0023	*	26.627	1.15e-05	0.0023	16.533	9.85e-07	1.0432e-05	5.403	0.004	0.018182	787929±122954	1669863±488738	627604±127412	900421±105005	519279±154914	637574±165660	492973±82145	736362±133366
a	b	a	a	a	a	a	a	Lus10030952|RRM domain-containing protein	3.5495e-05	0.013262	*	13.993	0.000698	0.013262	14.205	4.11e-06	3.5495e-05	14.417	3.59e-06	0.00017052	0±0	1073877±576540	0±0	0±0	0±0	0±0	0±0	0±0
a	a	a	a	a	b	a	ab	Lus10015000|DNA-directed RNA polymerases subunit 6A	0.035232	0.03619	*	9.41	0.004	0.03619	3.422	0.028	0.035232	3.351	0.031	0.046016	736666±937742	635664±587288	440749±372359	922836±1318753	626666±650381	4413925±2774004	554474±698678	2056254±1626860
a	c	a	ab	ab	abc	bc	bc	Lus10015219|Cupin family protein	0.011083	0.0456	*	8.686	0.006	0.0456	4.827	0.007	0.011083	7.981	0.000389	0.0021738	268042±104958	1844543±1045099	431731±133037	371742±162514	379151±140688	475389±76720	540116±186501	574163±221781
bcd	a	cd	ab	d	abc	d	abc	Lus10014899|14-3-3-like protein GF14 kappa	0.0055882	3.3155e-05	*	40.28	3.49e-07	3.3155e-05	5.833	0.003	0.0055882	3.968	0.016	0.027636	5248962±3026009	357578±282062	4896015±2293124	1204794±1438024	9634610±4036950	1697368±1929520	16200631±7553478	1566848±781616
bc	ab	c	ab	ab	a	c	ab	Lus10002319|Heat shock 70 kDa protein 4	0.011083	0.0039045		20.161	8.22e-05	0.0039045	4.759	0.007	0.011083	3.002	0.044	0.062388	304251±154584	168153±140375	479816±159973	189358±160235	149941±130839	54803±60654	678383±334918	119511±76163
a	ab	cd	a	cd	bc	d	abc	Lus10018001|Pre-mRNA-splicing factor SPF27	3.5e-06	0.0028	*	23.602	2.8e-05	0.0028	20.593	1.06e-07	3.5e-06	6.504	0.001	0.0074074	237899±91176	336279±121096	707549±168576	443331±141174	922578±258306	630789±153312	1110481±89006	534255±174863
c	bc	c	a	bc	a	bc	ab	Lus10027126|4-hydroxy-4-methyl-2-oxoglutarate aldolase	0.013699	0.001724		27.644	8.62e-06	0.001724	5.111	0.005	0.013699	2.331	0.092	0.21647	12125461±1015853	9624428±5386525	13477729±6590176	2956486±183232	8617102±1723627	2237935±653171	7943063±2344853	3636308±1110679
bc	a	a	a	c	bc	ab	a	Lus10002542|Serine/arginine-rich splicing factor SR45	3.4e-06	0.0404		13.94	0.000712	0.0404	18.81	2.72e-07	3.4e-06	1.707	0.185	0.28906	212271±56227	85950±80523	71168±40072	46236±40609	406211±112337	228950±59257	136917±74980	76604±95964
ab	a	bc	a	cd	a	d	bc	Lus10039682|Berberine bridge enzyme-like 28	5.32e-05	0.014615	*	13.3	0.000906	0.014615	13.45	6.72e-06	5.32e-05	3.749	0.02	0.032759	93845±117689	0±0	330384±131002	125133±222690	411465±195525	175374±175852	1408637±674193	416573±313334
bc	ab	bc	a	c	ab	c	bc	Lus10006497|PLAT domain-containing protein	0.0019489	0.013262		14.063	0.00068	0.013262	7.329	0.000677	0.0019489	2.53	0.074	0.10115	1627035±1374626	735318±256933	2454092±1134718	137474±122535	3161797±1584723	791402±791648	9412840±5983453	2302193±1283807
bc	a	abc	ab	d	bcd	cd	ab	Lus10015005|TraB family protein	0.00042632	0.02115		15.358	0.000423	0.02115	10.92	3.9e-05	0.00042632	1.45	0.246	0.41695	5362819±1283422	1679865±1680953	5463124±2347223	4874301±1223205	9819252±2516236	7804539±1937325	8556170±2406049	4453932±1379894
bc	a	c	ab	c	abc	c	abc	Lus10032183|Prolyl 4-hydroxylase	0.022785	0.024		13.909	0.00072	0.024	4.589	0.009	0.022785	0.448	0.72	0.81356	1919529±999331	1050245±359677	2309109±880226	1183878±576806	3740226±1091410	1976356±476671	3088467±1261429	2197254±962375
c	a	bc	ab	c	cd	d	bc	Lus10041036|Bifunctional inhibitor/lipid-transfer protein	0.014634	0.01078		21.478	5.39e-05	0.01078	4.983	0.006	0.014634	1.979	0.136	0.30909	23022693±5269804	1561872±1484962	15648604±11513296	9182646±4420956	24082558±5889788	18308630±11547821	32850622±10280014	15454356±6647879
b	a	bc	a	bc	bc	c	bc	Lus10019450|RING/U-box superfamily protein	0.0050847	0.0404		13.602	0.000808	0.0404	5.585	0.003	0.0050847	0.803	0.501	0.58941	138275±54832	18559±37118	413267±326532	130852±70709	349846±138714	256657±130174	443900±72883	223300±45201
bc	a	a	a	c	c	ab	ab	Lus10027193|Chloride conductance regulatory protein Icln	5.016e-12	0.03	*	10.593	0.003	0.03	69.015	2.64e-14	5.016e-12	5.675	0.003	0.0075	558323±198713	44770±89540	99438±198875	20362±40723	1054651±212735	914864±134915	102896±76912	153456±124021
b	b	a	b	a	b	a	b	Lus10010345|Cytochrome c oxidase subunit 6b-3	0.15411	0.00015643		32.268	2.47e-06	0.00015643	1.915	0.146	0.15411	2.388	0.087	0.114	656454±245927	946630±858366	113286±166356	870476±452225	47095±94190	795548±331655	132799±145144	1464510±381486
ab	ab	a	c	ab	c	a	bc	Lus10009246|Aminoacyl-tRNA hydrolase	0.27691	0.02375		11.581	0.002	0.02375	1.353	0.274	0.27691	2.379	0.087	0.114	281378±237664	263010±356334	67622±135244	1320475±306729	131006±195620	1707514±1640135	257550±549164	690849±607549
a	b	ab	b	a	b	a	ab	Lus10026518|Phenylalanine ammonia-lyase	0.612	0.013262		14.37	0.000607	0.013262	0.611	0.612	0.612	0.909	0.447	0.51163	291920±183555	1728000±1166947	644598±378944	1197021±817293	471346±223938	1030566±666993	258303±205762	1006087±650051
c	a	bc	a	ab	a	ab	ab	Lus10032056|Proteasome inhibitor	0.27941	0.02204		14.634	0.000551	0.02204	1.682	0.19	0.27941	3.265	0.034	0.11111	2023458±305286	751061±231343	1492677±583175	868683±577683	1228083±354028	758786±144825	985287±398465	1011202±590267
b	a	b	ab	bc	a	b	a	Lus10024303|Cysteine protease RD19A	0.074012	0.009025		16.465	0.000285	0.009025	2.618	0.067	0.074012	2.375	0.088	0.11452	2449261±1604171	323183±156502	1512676±1075660	567360±113799	884131±415504	319692±41129	776046±398251	331246±166263
d	a	abc	ab	cd	a	bc	a	Lus10036296|Germin-like protein	0.27636	6.897e-07		63.165	3.63e-09	6.897e-07	1.36	0.272	0.27636	1.337	0.279	0.3334	3025144±1393408	150314±213513	1546957±1386086	154476±105343	2628286±626310	52234±43996	2055298±883125	16676±13814
c	b	abc	a	abc	abc	bc	abc	Lus10008451|Protein STRICTOSIDINE SYNTHASE-LIKE 3	0.24618	0.014615		13.194	0.000943	0.014615	1.467	0.241	0.24618	0.96	0.423	0.49006	331544±180710	43917±54068	176330±142792	17604±35208	126130±154658	50677±29880	255913±202683	119666±78035
ab	a	bc	ab	c	a	c	a	Lus10023073|Phragmoplastin DRP1A	0.081657	0.0362		15.797	0.000362	0.0362	2.596	0.069	0.081657	0.944	0.431	0.54465	908035±399906	491234±528398	2530761±1268224	1026177±902288	2753064±1225462	741404±602983	2911332±1629965	1093981±1009877
bc	a	c	ab	c	ab	c	abc	Lus10012595|Acetyl-coenzyme A synthetase	0.52878	0.013029		15.009	0.00048	0.013029	0.758	0.526	0.52878	0.556	0.648	0.69559	344888±324822	46550±93100	288931±166881	71009±41469	499242±377112	76787±50115	396284±169497	215025±155319

## Sheet: Table S3
Table S3. Root proteome analysis - supplementary material to Figure 4d.
	2-way ANOVA									Tukey's HSD								Relative abundance
	Genotype			Cadmium			Interaction			AGT		Jitka		MT		Tábor
	F.val	raw.p	adj.p	F.val	raw.p	adj.p	F.val	raw.p	adj.p	mock	100 µM Cd2+	mock	100 µM Cd2+	mock	100 µM Cd2+	mock	100 µM Cd2+	Jitka, 100	Jitka, 100	Jitka, 100	Jitka, 100	Jitka, 100	Jitka, mock	Jitka, mock	Jitka, mock	Jitka, mock	Jitka, mock	Jitka, mock	MT, 100	MT, 100	MT, 100	MT, 100	MT, 100	MT, mock	MT, mock	MT, mock	MT, mock	MT, mock	MT, mock	Tabor, 100	Tabor, 100	Tabor, 100	Tabor, 100	Tabor, 100	Tabor, mock	Tabor, mock	Tabor, mock	Tabor, mock	Tabor, mock
nucleotide metabolism	0.89822	0.45214	0.49463	33.881	1.4719e-06	9.5971e-06	2.186	0.108	0.19108	c	ab	abc	ab	c	a	bc	abc	2.44623e+08	2.15165e+08	2.17732e+08	1.74399e+08	2.13744e+08	2.60777e+08	2.43209e+08	2.69752e+08	2.13975e+08	2.40969e+08	1.86862e+08	1.89063e+08	2.07062e+08	2.02636e+08	1.97369e+08	2.07959e+08	2.3078e+08	2.63443e+08	2.81142e+08	2.59789e+08	2.74273e+08	2.78573e+08	2.20312e+08	2.7827e+08	2.463e+08	1.85192e+08	2.15401e+08	2.42658e+08	2.27614e+08	2.6872e+08	2.69143e+08	2.55237e+08
fermentation	1.711	0.18317	0.22792	17.37	0.00019973	0.00065113	1.73	0.179	0.22872	b	ab	b	a	ab	a	ab	ab	7.05437e+07	5.45889e+07	4.49914e+07	6.53575e+07	5.73503e+07	1.20119e+08	1.05057e+08	1.56847e+08	1.17902e+08	1.2481e+08	1.09039e+08	4.29708e+07	6.93737e+07	4.2927e+07	6.80574e+07	5.21722e+07	1.1235e+08	8.94389e+07	1.10016e+08	1.17443e+08	1.01001e+08	1.15125e+08	1.3042e+08	8.80488e+07	1.10815e+08	6.86846e+07	1.10993e+08	1.02828e+08	1.31657e+08	9.9571e+07	8.82255e+07	1.41552e+08
cell cycle	1.694	0.187	0.187	12.015	0.001	0.0010909	1.784	0.169	0.2028	ab	ab	a	ab	a	ab	a	b	3.08688e+08	2.83571e+08	3.19741e+08	3.91115e+08	2.91181e+08	2.70503e+08	2.65436e+08	2.753e+08	2.9045e+08	3.21058e+08	3.37329e+08	3.4752e+08	3.53398e+08	3.29965e+08	3.93292e+08	3.4803e+08	2.56283e+08	2.47874e+08	2.78057e+08	2.7874e+08	3.06258e+08	2.42444e+08	7.07917e+08	3.34287e+08	3.94463e+08	3.42276e+08	3.3764e+08	3.20318e+08	2.81675e+08	3.09292e+08	2.85128e+08	2.91881e+08
secondary metabolism	1.886	0.15	0.16364	373.57	6.49e-20	7.788e-19	16.162	1.06e-06	1.272e-05	a	b	a	b	a	c	a	b	2.82357e+08	2.60832e+08	2.9038e+08	2.89149e+08	3.25761e+08	2.27247e+08	2.31657e+08	2.24025e+08	2.34151e+08	2.31667e+08	2.40897e+08	3.46813e+08	3.28486e+08	3.35689e+08	3.45932e+08	3.76529e+08	1.95777e+08	1.95329e+08	1.99312e+08	1.96729e+08	1.98152e+08	1.67779e+08	3.34412e+08	3.00312e+08	2.79189e+08	2.86348e+08	3.30986e+08	2.20721e+08	1.99372e+08	2.07456e+08	2.05934e+08	2.18247e+08
S-assimilation	0.25251	0.85899	0.85899	132.75	2.7503e-13	1.4943e-11	1.922	0.145	0.20987	a	b	a	b	a	b	a	b	6.34753e+07	6.59094e+07	7.51787e+07	5.35731e+07	6.36989e+07	3.27827e+07	3.5958e+07	3.49992e+07	3.15454e+07	3.82974e+07	3.43591e+07	6.47524e+07	5.87831e+07	6.34003e+07	5.5486e+07	5.83144e+07	3.93302e+07	4.28673e+07	3.98594e+07	4.27991e+07	3.95693e+07	4.20033e+07	3.64407e+07	4.86659e+07	5.63582e+07	7.03362e+07	7.1618e+07	4.47481e+07	4.21503e+07	3.67376e+07	3.561e+07	3.51649e+07
tetrapyrrole synthesis	2.271	0.097953	0.12981	29.249	5.0659e-06	2.7525e-05	2.595	0.068	0.14218	ab	abc	ab	c	abc	b	a	abc	5.84321e+07	6.52662e+07	7.18074e+07	4.99492e+07	6.63171e+07	4.06422e+07	4.00092e+07	4.09824e+07	3.88042e+07	3.73679e+07	5.66478e+07	5.78724e+07	5.6331e+07	5.47225e+07	4.91213e+07	5.42357e+07	5.16438e+07	5.53587e+07	4.83345e+07	5.55736e+07	4.92366e+07	4.59382e+07	5.16192e+07	5.2111e+07	3.96696e+07	4.28858e+07	7.45519e+07	4.05853e+07	4.92998e+07	3.34491e+07	3.50133e+07	4.01465e+07
polyamine metabolism	3.2176	0.034832	0.055123	40.244	3.092e-07	2.4e-06	0.647	0.59	0.64619	ab	bc	a	bc	a	bc	abc	c	3.27814e+07	3.12231e+07	3.76767e+07	4.86992e+07	3.1631e+07	2.0288e+07	2.11596e+07	2.62957e+07	2.11771e+07	2.57906e+07	2.38979e+07	3.67228e+07	3.48054e+07	3.84164e+07	3.32961e+07	3.75523e+07	2.93728e+07	2.41659e+07	2.42618e+07	2.51584e+07	3.12078e+07	2.14353e+07	3.77521e+07	3.79605e+07	5.41548e+07	4.0337e+07	2.82103e+07	2.78546e+07	4.11513e+07	3.19824e+07	3.04078e+07	2.56804e+07
Biodegradation of Xenobiotics	2.1765	0.10881	0.14304	25.182	1.6273e-05	6.9801e-05	4.082	0.014	0.0322	a	b	a	ab	a	b	a	a	2.03035e+07	1.56425e+07	2.04822e+07	1.95965e+07	1.72573e+07	1.52809e+07	1.5499e+07	1.59046e+07	1.62698e+07	2.15528e+07	1.25516e+07	2.56652e+07	2.82756e+07	2.65241e+07	1.894e+07	2.11885e+07	1.80677e+07	1.65446e+07	1.44384e+07	1.57443e+07	1.56133e+07	1.45814e+07	7.71026e+06	1.87295e+07	1.85589e+07	1.99591e+07	2.31293e+07	1.2408e+07	1.37019e+07	1.92689e+07	2.04676e+07	1.96655e+07
N-metabolism	3.168	0.037	0.0444	92.79	3.01e-11	6.02e-11	0.946	0.43	0.46909	c	ab	bc	a	c	a	bc	a	8.99084e+07	6.09004e+07	6.70454e+07	5.91036e+07	9.09417e+07	2.11857e+08	1.68785e+08	2.04088e+08	1.829e+08	1.72963e+08	1.14812e+08	7.91692e+07	1.0137e+08	8.63866e+07	8.86409e+07	5.66044e+07	1.5407e+08	1.47568e+08	1.70651e+08	2.02087e+08	1.86625e+08	2.56535e+08	1.27003e+08	1.44284e+08	8.90499e+07	5.06235e+07	1.17101e+08	1.38476e+08	2.14359e+08	1.70897e+08	1.33845e+08	1.97e+08
lipid metabolism	9.877	7.89e-05	0.0001578	44.619	1.14e-07	1.6667e-07	2.007	0.131	0.17467	c	a	bc	a	b	a	b	a	5.42829e+08	6.30228e+08	5.74192e+08	6.29081e+08	6.1625e+08	7.60397e+08	8.35822e+08	6.96109e+08	7.3546e+08	6.31287e+08	6.53258e+08	4.836e+08	6.13246e+08	5.96267e+08	4.90653e+08	5.74443e+08	6.81995e+08	6.93649e+08	6.27646e+08	6.13566e+08	6.17735e+08	5.83641e+08	3.12403e+08	4.69044e+08	5.48582e+08	6.30891e+08	4.74946e+08	6.49233e+08	5.89936e+08	6.97488e+08	6.66424e+08	5.69114e+08
starch/sucrose metabolism	17.316	5.35e-07	1.284e-06	109.05	3.8e-12	1.14e-11	5.815	0.003	0.006	b	a	d	a	b	a	cd	bc	2.32431e+08	2.39819e+08	2.13385e+08	2.10492e+08	1.97521e+08	3.39239e+08	3.38334e+08	3.4751e+08	3.77087e+08	3.32469e+08	3.11836e+08	1.8065e+08	2.35882e+08	1.93433e+08	2.33433e+08	2.27689e+08	2.84274e+08	2.96038e+08	3.02695e+08	2.96288e+08	3.15858e+08	2.8159e+08	2.26807e+08	3.17906e+08	3.26744e+08	3.02339e+08	2.80696e+08	3.67729e+08	3.57816e+08	2.95711e+08	3.23217e+08	3.40603e+08
cell wall	19.741	1.38e-07	8.28e-07	58.785	6.51e-09	1.116e-08	6.421	0.001	0.0024	bc	b	c	b	b	b	b	a	2.84764e+08	3.20399e+08	2.92637e+08	3.06254e+08	3.12699e+08	4.00505e+08	3.9654e+08	3.84076e+08	3.78092e+08	3.38039e+08	3.45437e+08	2.77928e+08	2.77506e+08	2.92459e+08	3.07402e+08	3.17278e+08	2.88109e+08	3.12419e+08	3.1086e+08	3.10654e+08	3.10033e+08	3.0671e+08	1.5863e+08	2.17592e+08	2.04042e+08	2.4e+08	2.66915e+08	2.69675e+08	2.80322e+08	3.40024e+08	3.37032e+08	3.28728e+08
glycolysis	9.27	0.000127	0.00021771	120.27	1.04e-12	4.16e-12	2.195	0.107	0.1605	c	b	bc	a	c	a	b	a	2.11498e+08	1.83688e+08	1.92067e+08	1.78006e+08	2.1584e+08	3.62003e+08	3.30648e+08	3.25052e+08	3.28529e+08	2.93232e+08	2.86747e+08	1.86391e+08	2.87064e+08	2.24295e+08	2.12239e+08	1.65956e+08	3.7055e+08	3.49486e+08	3.38839e+08	3.53248e+08	3.35772e+08	3.25694e+08	1.54605e+08	2.16422e+08	2.40594e+08	1.82187e+08	2.85777e+08	2.87251e+08	3.12519e+08	3.097e+08	2.8185e+08	3.28686e+08
cell vesicle transport	18.87	2.21e-07	8.84e-07	44.231	1.25e-07	1.6667e-07	6.512	0.001	0.0024	b	b	b	a	a	a	b	a	8.76969e+07	8.19604e+07	9.63185e+07	9.30861e+07	7.01698e+07	1.44197e+08	1.54185e+08	1.37737e+08	1.36781e+08	1.28803e+08	1.27905e+08	8.8305e+07	9.50823e+07	8.4924e+07	9.91722e+07	9.38164e+07	8.40758e+07	1.08506e+08	1.16005e+08	1.02617e+08	1.0988e+08	8.6801e+07	3.45197e+07	5.89341e+07	7.05877e+07	7.87427e+07	9.59464e+07	8.86225e+07	8.23083e+07	1.37966e+08	1.37685e+08	1.30383e+08
signalling	9.975	7.3133e-05	0.00030566	14.327	0.00059682	0.0015691	4.658	0.008	0.023	bc	bc	c	b	bc	bc	bc	a	1.99136e+08	1.77321e+08	1.91473e+08	1.66705e+08	1.78903e+08	2.31305e+08	2.34746e+08	2.07376e+08	2.29345e+08	2.07293e+08	2.26071e+08	1.89341e+08	1.98684e+08	1.94037e+08	1.91178e+08	1.99886e+08	1.7767e+08	2.13202e+08	1.95435e+08	2.08047e+08	1.92435e+08	1.63373e+08	9.80568e+07	1.36014e+08	1.32927e+08	1.34412e+08	1.85166e+08	1.43831e+08	1.54892e+08	2.01625e+08	2.21605e+08	2.07666e+08
TCA / org transformation	7.551	0.000531	0.0007965	8.88	0.005	0.005	6.773	0.001	0.0024	c	abc	c	a	c	ab	c	c	2.05093e+08	2.35282e+08	2.08507e+08	1.83736e+08	2.15949e+08	2.82908e+08	2.77208e+08	2.54166e+08	2.92308e+08	2.93183e+08	2.76719e+08	2.00213e+08	2.25402e+08	2.1482e+08	2.6042e+08	1.93305e+08	3.176e+08	2.66069e+08	2.60014e+08	2.60417e+08	3.07054e+08	2.67825e+08	4.35657e+08	3.44444e+08	3.50818e+08	2.69422e+08	2.377e+08	3.00871e+08	2.90191e+08	2.61203e+08	2.89834e+08	2.7177e+08
OPP	5.5875	0.003163	0.0072616	19.965	8.3096e-05	0.00030099	4.722	0.007	0.023	d	bcd	bcd	a	cd	ab	abc	abcd	5.53482e+07	5.45945e+07	6.12873e+07	5.49024e+07	5.50386e+07	7.45154e+07	7.4188e+07	7.63132e+07	7.34495e+07	7.30017e+07	6.57383e+07	5.86209e+07	5.53485e+07	5.77966e+07	7.57342e+07	5.81134e+07	6.97714e+07	8.34463e+07	8.14456e+07	7.7042e+07	6.99449e+07	6.12986e+07	5.92736e+07	7.01868e+07	7.79275e+07	5.79259e+07	6.60566e+07	6.35506e+07	5.53481e+07	7.01667e+07	5.9719e+07	7.13433e+07
cell division	3.546	0.025	0.033333	154.09	3.51e-14	2.106e-13	5.327	0.004	0.0068571	a	bc	a	c	b	c	a	bc	2.47612e+08	2.56414e+08	2.31278e+08	2.14185e+08	2.59014e+08	1.37957e+08	1.24518e+08	1.50567e+08	1.449e+08	1.53087e+08	1.48568e+08	2.59436e+08	2.46765e+08	2.44127e+08	1.83761e+08	2.18216e+08	2.38233e+08	1.85599e+08	1.94705e+08	2.0783e+08	1.48791e+08	1.67353e+08	2.36294e+08	2.15514e+08	2.21819e+08	2.16e+08	2.30081e+08	1.69319e+08	1.80858e+08	1.50485e+08	1.54607e+08	1.48051e+08
Redox	38.653	4.66e-11	5.592e-10	95.336	2.14e-11	5.136e-11	13.622	5.34e-06	3.204e-05	c	d	a	d	ab	bc	a	b	6.70624e+08	5.99878e+08	6.73718e+08	6.5059e+08	6.19139e+08	4.24571e+08	4.46251e+08	4.05836e+08	4.01381e+08	4.29103e+08	4.21167e+08	4.84577e+08	4.65529e+08	5.74507e+08	5.1447e+08	5.03683e+08	4.33114e+08	5.43715e+08	5.7499e+08	4.39097e+08	4.54155e+08	4.41803e+08	4.96634e+08	4.65257e+08	4.71134e+08	4.65805e+08	5.80308e+08	4.05423e+08	4.05223e+08	4.43349e+08	4.32277e+08	4.18714e+08
C1-metabolism	18.324	3e-07	9e-07	31.305	2.89e-06	3.468e-06	0.615	0.61	0.61	cd	d	abc	d	a	bc	ab	bc	7.57102e+07	5.4556e+07	8.24548e+07	7.09335e+07	8.17075e+07	5.13137e+07	4.96369e+07	5.68612e+07	4.69591e+07	7.4782e+07	4.55075e+07	5.8723e+07	6.28607e+07	6.01005e+07	5.67651e+07	4.71233e+07	4.53141e+07	3.4647e+07	3.86371e+07	3.78129e+07	4.5133e+07	3.95687e+07	6.8153e+07	5.67203e+07	5.49906e+07	4.9442e+07	7.0582e+07	3.81418e+07	4.11398e+07	5.48608e+07	5.8032e+07	5.55214e+07
metal handling	6.2961	0.0016287	0.0041481	118.16	1.3203e-12	5.3802e-11	5.942	0.002	0.0115	a	c	ab	b	ab	c	a	b	4.62895e+07	3.64504e+07	3.08417e+07	5.64617e+07	3.57874e+07	2.86082e+07	3.41269e+07	3.52153e+07	3.28324e+07	3.92352e+07	3.36066e+07	4.67805e+07	5.44089e+07	5.29958e+07	5.05749e+07	5.24814e+07	3.67119e+07	3.3713e+07	3.10424e+07	3.19408e+07	3.43669e+07	3.59524e+07	4.47499e+07	4.29604e+07	4.05623e+07	3.7171e+07	4.01204e+07	2.65988e+07	2.55563e+07	2.73427e+07	2.91917e+07	3.11116e+07
light signaling	5.1473	0.0048354	0.010045	45.873	8.6946e-08	8.8576e-07	1.23	0.314	0.38011	ab	bc	a	c	abc	c	a	abc	7.87019e+06	1.06396e+07	1.13134e+07	6.69035e+06	1.00336e+07	5.66111e+06	5.55275e+06	4.96469e+06	4.81026e+06	4.78643e+06	5.64637e+06	9.83077e+06	9.17959e+06	9.25468e+06	7.47403e+06	1.01411e+07	1.00512e+07	6.66267e+06	6.28825e+06	6.34991e+06	5.2406e+06	5.72598e+06	3.63616e+06	5.2714e+06	7.88678e+06	8.54308e+06	8.14172e+06	4.69415e+06	5.93869e+06	3.83492e+06	4.60558e+06	4.49401e+06
[truncated: 10 more columns]

## Sheet: Table S4
Table S4. Root proteome analysis - differentially abundant proteins in response to cadmium treatment.																					Relative aubndance (mean±SD)
		2-way ANOVA										UniProt			ProteoMaps Annotation		OPLS		Response to phytohormones (Černý et al., 2016)		Cd2+ [µM]
		Cadmium			Genotype			Interaction													AGT			JITKA			Tábor			MT
Accession	AGI (Arabidopsis ortholog)	F.val	raw.p	adj.p	F.val	raw.p	adj.p	F.val	raw.p	adj.p	overlap - suspension dataset	Name	E.C.	Accession	Level 1	Level 2	p(corr)[1]	VIP	Jasmonic acid/OPDA	Cytokinin	0	10	100	0	10	100	0	10	100	0	10	100
Lus10010651	AT5G18100	6.725	0.003	0.011111	16.053	1.94e-07	1.1758e-06	3.63	0.005	0.019608		Superoxide dismutase [Cu-Zn] 3 (EC 1.15.1.1) (Copper/zinc superoxide dismutase 3)	1.15.1.1	Q9FK60	Redox	dismutases and catalases	-0.322888	1.048			1020803±409370	563529±190954	775347±143871	1379816±151329	856940±161802	700141±183686	4727602±2177213	5173324±3372364	741545±226043	1169235±447606	945454±654716	436374±414078
Lus10017148	AT5G20500	5.585	0.006	0.013333	63.4	4.67e-17	4.67e-15	1.472	0.207	0.29362		Glutaredoxin-C4 (AtGrxC4)		Q8LFQ6	Redox	glutaredoxins	-0.224394	1.08587			4684318±617369	3985024±393455	3733162±650008	4351540±547661	4889170±423761	3912663±674314	7617704±1140080	8566146±1569526	7673761±1425671	4315672±1038083	4186848±416743	2411142±531296
Lus10036296	AT5G20630	0.045	0.957	0.957	135.59	5.2e-24	5.2e-22	0.375	0.891	0.92332	×	Germin-like protein subfamily 3 member 3 (AtGER3) (AtGLP2)		P94072	stress	abiotic stress	-0.029269	1.04506	up	down/up	5242351±871216	5893850±377096	3017331±505380	5401794±1004722	5763059±937857	3391523±872335	39427047±16755147	39089408±3077488	42961349±5166581	3551401±479173	4017573±552431	3071868±1207713
Lus10039739	AT4G03280	6.406	0.003	0.0072073	25.095	4.78e-10	7.8472e-09	0.323	0.922	0.9393		Cytochrome b6-f complex iron-sulfur subunit, chloroplastic (EC 7.1.1.6) (Plastohydroquinone:plastocyanin oxidoreductase iron-sulfur protein) (Proton gradient regulation protein 1) (Rieske iron-sulfur protein) (ISP) (RISP)	7.1.1.6	Q9ZR03	Photosynthesis	light reaction	-0.273967	1.01577			636368±339908	356863±281344	296850±233678	605465±230258	519359±287627	349277±179710	1497566±339616	1174683±592050	947792±206442	460855±199521	312334±132832	206343±105388
Lus10043020	AT5G07350	5.082	0.01	0.028169	33.546	5.02e-12	1.1156e-10	1.172	0.336	0.43922		Ribonuclease TUDOR 1 (AtTudor1) (TUDOR-SN protein 1) (EC 3.1.-.-)	3.1.-.-	Q8VZG7	RNA	RNA regulation of transcription	-0.231304	1.05088	down	up	6864384±779936	5955425±1600651	4431328±798092	6519458±1228911	8305664±1104248	3378753±1617671	16799623±7782903	22406134±7373673	14375238±2447143	8889993±2008427	7403744±569318	6351760±2640329
Lus10001276	AT1G76690	103.31	1.74e-18	3.4452e-16	18.297	3.81e-08	4.191e-07	4.649	0.000794	0.0083889		12-oxophytodienoate reductase 2 (EC 1.3.1.42) (12-oxophytodienoate-10,11-reductase 2) (AtOPR2) (OPDA-reductase 2) (4,5-didehydrojasmonate reductase) (EC 1.3.1.-)	1.3.1.-; 1.3.1.42	Q8GYB8	hormone metabolism	hormone metabolism	0.758323	1.65244			14198932±999582	20213620±2650389	27331674±2390266	15881551±1936404	11282823±1776316	26114958±2104582	13178024±4600735	20200139±3747860	28235751±2095322	9480986±720085	11006211±523577	20601633±3816768
Lus10002032	AT5G25490	64.828	1.3e-14	5.2e-13	6.219	0.001	0.0016393	6.745	2.81e-05	0.00038375		RanBP-like protein			signalling	Transport	0.710931	1.55946			1162962±155891	1427980±163297	2864907±270144	1296337±235209	1322293±196321	2750156±666893	841918±389013	1372469±565540	3783263±448324	754135±471728	1509605±549498	1452702±796854
Lus10005951	AT4G01070	98.99	4.11e-18	8.1378e-16	15.417	3.14e-07	2.4869e-06	9.183	8.89e-07	3.5204e-05		UDP-glycosyltransferase 72B1 (EC 2.4.1.-) (Arbutin synthase) (Probable hydroquinone glucosyltransferase) (EC 2.4.1.218)	2.4.1.-; 2.4.1.218	Q9M156	secondary metabolism	flavonoids	0.752901	1.66574			6003981±1959351	8383093±770586	23610625±2026450	8195213±1935163	9201209±1102748	14905101±4008831	4663531±1029181	6522684±650532	11674342±1277178	5897116±977416	7570209±2277325	12144612±3370359
Lus10009574	AT4G04830	99.093	4.03e-18	7.9391e-16	7.192	0.000417	0.00091277	4.903	0.000519	0.0040897		Peptide methionine sulfoxide reductase B5 (AtMSRB5) (EC 1.8.4.12) (Peptide-methionine (R)-S-oxide reductase)	1.8.4.12	Q9ZS91	protein metabolism	protein handling	0.805029	1.75085			3396259±445152	4298992±1121641	11029074±784582	3765760±494255	4697400±885231	9925023±591328	2009844±809817	3212270±544430	8154910±2304071	3757267±685463	4633550±324216	5966603±2775006
Lus10014087	AT5G43060	32.293	9.91e-10	1.6517e-08	8.157	0.000161	0.00035385	5.195	0.000321	0.002568		Probable cysteine protease RD21B (EC 3.4.22.-)	3.4.22.-	Q9FMH8	protein metabolism	protein degradation	0.598827	1.33586	up		2450488±397070	2122324±367601	3757964±496807	2319590±447090	2310720±245397	3298249±512954	1948577±384154	2510464±298248	4045504±480203	1873363±296213	2194410±211885	2019068±854881
Lus10017022	AT5G28540	168.32	6.19e-23	1.238e-20	14.332	7.28e-07	3.8316e-06	15.884	4.11e-10	1.1743e-08		Heat shock 70 kDa protein BIP1 (Heat shock 70 kDa protein 11) (Heat shock protein 70-11) (AtHsp70-11) (Luminal-binding protein 1) (AtBP1) (BiP1)		Q9LKR3	stress	abiotic stress	0.777987	1.69456			3800197±792204	3228873±998686	67693755±11570996	2406637±996669	2920282±385801	59037196±21111660	4806718±3962408	2389488±267473	36471176±5864787	3908051±638233	3824654±2034889	12625018±4726388
Lus10017306	AT5G42020	176.1	2.31e-23	4.62e-21	10.813	1.38e-05	4.1818e-05	11.93	2.89e-08	2.89e-06		Heat shock 70 kDa protein BIP2 (Heat shock 70 kDa protein 12) (Heat shock protein 70-12) (AtHsp70-12) (Luminal-binding protein 2) (AtBP2) (BiP2)		Q39043	stress	abiotic stress	0.829106	1.79744		down/up	14348815±1209545	14184465±1858706	41370438±3580489	17662697±3923813	19995008±1664802	36032663±2454560	15536349±3514923	13970926±1959827	26039299±2882435	18663308±3468638	17228048±1506022	26503504±3520819
Lus10033039	AT5G61640	31.462	1.43e-09	9.5333e-08	6.025	0.001	0.0019231	12.628	1.29e-08	1.76e-06		Peptide methionine sulfoxide reductase A1 (AtMSRA1) (EC 1.8.4.11) (Peptide-methionine (S)-S-oxide reductase) (Peptide Met(O) reductase) (Protein-methionine-S-oxide reductase)	1.8.4.11	Q9FKF7	protein metabolism	protein handling	0.548423	1.33026			880697±302781	732721±184081	3067310±720496	982323±417386	1146339±318943	1992046±321293	668970±398177	812580±512090	2851568±542339	811371±509687	1352896±720064	250075±452803
Lus10035451	AT2G41810	48.411	2.02e-12	2.0099e-10	6.082	0.001	0.0025513	3.256	0.009	0.034442		N/A			not assigned	not assigned	0.717775	1.5676			5826127±901606	5051870±1344632	12428419±2614108	5775735±734942	8030860±2031237	11718398±1466370	7254170±1280350	6393861±631844	10782303±1828986	5915290±997623	4444368±582675	7718742±2461252
Lus10039014	AT4G16660	10.874	0.00012	0.00051391	0.356	0.785	0.80966	1.452	0.214	0.33998		Heat shock 70 kDa protein 17 (Heat shock protein 70-17) (AtHsp70-17)		F4JMJ1	stress	abiotic stress	0.462775	0.984353			20133489±1132736	18984074±2402277	36603628±3100043	22599785±2649162	21982005±2930555	32749578±2228591	26669580±20807679	16723531±1356214	29319880±3219181	23695246±3219940	20608808±1606727	24590257±4446832
Lus10041003	AT5G08570	89.542	2.98e-17	2.6467e-15	13.586	1.32e-06	5.8667e-06	5.18	0.000329	0.0029909		Pyruvate kinase			glycolysis	glycolysis	-0.749536	1.63651			20496236±1373539	22583463±4375079	11947355±1901827	24728959±1494773	20185633±2016654	9722419±1636902	14673232±1524757	20525560±1633956	9566247±1569226	22780112±3429454	23632299±3206783	15555426±2197393
Lus10042313	AT4G39230	177.44	1.95e-23	1.95e-21	29.788	3.44e-11	6.88e-10	6.881	2.29e-05	0.00028625		Phenylcoumaran benzylic ether reductase 1 (AtPCBER1) (EC 1.23.1.-)	1.23.1.-	Q9T030	secondary metabolism	flavonoids	0.804086	1.74201			10224447±1291184	14398528±1161356	25154109±2346355	10083320±886942	10747372±464227	17820398±2154644	12025330±2311600	15748580±961496	32068908±4828120	7840563±1221288	10853374±1377537	19369829±3262566
Lus10001278	AT1G71500	6.379	0.003	0.010421	47.473	1.16e-14	5.742e-13	3.93	0.003	0.022846		N/A			misc	other Ferredoxins and Rieske domain	-0.21199	0.842156			6808771±510202	6207020±450474	6245421±293746	6137848±1407643	5267996±770787	4167769±622991	5837307±2090971	7264518±655727	5961067±559786	1232556±376923	4103323±326449	1577073±1275938
Lus10018939	AT2G13560	9.26	0.000379	0.001895	24.585	6.47e-10	7.1889e-09	2.974	0.015	0.056604		NAD-dependent malic enzyme 1, mitochondrial (AtNAD-ME1) (NAD-malic enzyme 1) (EC 1.1.1.39)	1.1.1.39	Q9SIU0	TCA / org transformation	other organic acid transformatons	-0.324964	0.958991			8863748±824892	7762738±411675	8473058±865223	7956634±567842	6725812±959688	5927319±657420	8237360±1510931	7240311±1192046	7386776±939321	5789231±1290879	6314031±621898	3441994±963471
Lus10020480	AT2G14610	16.553	3.04e-06	2.8952e-05	11.735	6.17e-06	2.7422e-05	1.49	0.201	0.31654		Pathogenesis-related protein 1 (PR-1)		P33154	stress	biotic stress	-0.386452	0.980212			5435208±2251708	5388767±4104162	2301602±1117718	11754250±4884892	5576136±3247562	3637288±784193	10372530±4866722	5365288±1161957	2715740±831355	21813082±9246194	10409103±3191024	8894301±4993213
Lus10023258	AT4G20930	13.476	2.08e-05	0.00011382	74.379	1.91e-18	3.7627e-16	20.375	6.78e-12	1.3357e-09		Probable 3-hydroxyisobutyrate dehydrogenase, mitochondrial (HIBADH) (EC 1.1.1.31)	1.1.1.31	Q9SUC0	amino acid metabolism	amino acid degradation	-0.259767	1.08078			0±0	0±0	272355±335657	35175±78655	0±0	390457±321327	4968406±2079615	4732008±149889	0±0	97099±194199	0±0	178113±186326
Lus10030339	AT4G19710	9.486	0.000322	0.0011747	29.781	3.45e-11	8.4956e-10	3.175	0.01	0.033966		Bifunctional aspartokinase/homoserine dehydrogenase 2, chloroplastic (AK-HD 2) (AK-HSDH 2) (Beta-aspartyl phosphate homoserine 2) [Includes: Aspartokinase (EC 2.7.2.4) (Aspartate kinase); Homoserine dehydrogenase (EC 1.1.1.3)]	1.1.1.3; 2.7.2.4	O81852	amino acid metabolism	amino acid synthesis	-0.355025	1.07311	down	up	40992657±2555565	37096822±3412718	37229672±3136353	64897215±6710057	59665301±6947367	38904834±6589723	38246491±8519896	43704993±4091793	35602575±3610972	31913167±8197120	29396760±4537021	24825991±15406760
Lus10041071	AT4G19710	15.629	5.34e-06	3.6275e-05	2.292	0.089	0.12176	2.489	0.035	0.095764		Bifunctional aspartokinase/homoserine dehydrogenase 2, chloroplastic (AK-HD 2) (AK-HSDH 2) (Beta-aspartyl phosphate homoserine 2) [Includes: Aspartokinase (EC 2.7.2.4) (Aspartate kinase); Homoserine dehydrogenase (EC 1.1.1.3)]	1.1.1.3; 2.7.2.4	O81852	amino acid metabolism	amino acid synthesis	-0.39424	0.903819	down	up	4659187±162524	3630900±380865	3099010±449118	5753604±1500502	3632742±514365	3835545±872769	4667531±964643	4248514±459296	2788761±438677	4033117±821941	3173039±351291	3916911±985513
Lus10043156	AT4G13940	5.835	0.005	0.011588	13.168	1.86e-06	8.7243e-06	4.108	0.002	0.010368		Adenosylhomocysteinase 1 (AdoHcyase 1) (EC 3.3.1.1) (Protein EMBRYO DEFECTIVE 1395) (Protein HOMOLOGY-DEPENDENT GENE SILENCING 1) (S-adenosyl-L-homocysteine hydrolase 1) (SAH hydrolase 1)	3.3.1.1	O23255	amino acid metabolism	amino acid degradation	-0.259263	0.867974	down	up	123455633±12857292	117781124±15202176	65887503±7066457	82367090±13567934	86728031±17929663	60863803±7304261	91268778±18717584	64236690±11417601	69206287±6044917	108747972±17805904	106406306±10538201	124396222±46397988
Lus10041627	AT1G73110	10.345	0.000174	0.0011484	0.838	0.479	0.52399	3.427	0.007	0.0462		N/A			Photosynthesis	calvin cycle	-0.434394	0.976579	down	up	774202±280993	391621±217997	75934±151867	857694±194188	799679±172383	17439±34878	420653±499929	459050±450821	688991±296882	1017380±505759	574027±230546	235280±388452
Lus10022957	AT1G11910	16.609	2.94e-06	2.4461e-05	2.939	0.042	0.06414	2.578	0.03	0.077763		Aspartic proteinase A1 (EC 3.4.23.-)	3.4.23.-	O65390	protein metabolism	protein degradation	-0.344363	0.896319	up	up	28187952±2400099	22301914±2039602	23593492±1841588	35934605±3937726	26159525±2081852	22016753±3049341	26507901±6869689	24850356±2380060	22544683±2790398	29820336±3644073	23115018±1351945	26638032±6143519
Lus10039267	AT5G52520	10.508	0.000155	0.00086111	0.234	0.872	0.872	1.588	0.17	0.27805		Proline--tRNA ligase, chloroplastic/mitochondrial (EC 6.1.1.15) (Prolyl-tRNA Synthetase 1) (PRORS1) (Prolyl-tRNA synthetase) (ProRS) (Protein OVULE ABORTION 6)	6.1.1.15	Q9FYR6	protein metabolism	protein handling	-0.197404	0.463873	up	up	5301816±920892	4496879±728457	4690784±296744	5676345±1804145	4328782±1098628	5450612±1292272	7643458±1484931	3515100±158243	4488697±552176	6444885±889187	4304114±740820	4281238±3451646
Lus10020024	AT1G11910	10.649	0.00014	0.00081118	14.092	8.81e-07	4.6907e-06	8.297	2.97e-06	7.3136e-05		Aspartic proteinase A1 (EC 3.4.23.-)	3.4.23.-	O65390	protein metabolism	protein degradation	-0.185448	0.581795	up	up	2107843±303013	1139526±730062	2811478±715647	2483916±727178	4703280±2209049	1846947±473522	5625911±2351857	5310134±544324	4664119±1726768	2231142±648615	8296999±1530540	2176583±1552527
Lus10038665	AT5G04430	5.042	0.01	0.028169	6.518	0.000829	0.0023686	4.265	0.002	0.011429		Protein BTR1 (Binding to ToMV RNA 1)		Q9LZ82	RNA	RNA RNA binding	-0.27565	0.92472	up	up	40185851±2347453	35164455±4081452	38698629±3406434	39294830±2443833	43544975±5223841	32259532±15849714	31283911±13939472	40324552±3261966	41339985±3155436	27150548±20737909	40371581±3090266	5490145±7934245
Lus10033301	AT5G45280	9.018	0.000453	0.0016179	21.36	4.82e-09	4.3818e-08	2.711	0.023	0.0575		Pectin acetylesterase 11 (EC 3.1.1.-)	3.1.1.-	Q9FH82	cell wall	pectin*esterases	-0.338942	1.01167		up	49111693±1526909	38893673±3906811	44321195±4511782	60967443±10224167	54864580±6223436	48608236±4141095	47165155±3612739	47035318±3950434	45848083±3542373	42500843±4948267	41385631±3554126	28306519±8992935
Lus10023766	AT2G37550	5.989	0.005	0.016311	1.192	0.322	0.35015	1.495	0.199	0.33445		ADP-ribosylation factor GTPase-activating protein AGD7 (ARF GAP AGD7) (Protein ARF-GAP DOMAIN 7) (AtAGD7) (Protein PDE1 SUPPRESSOR 1)		O80925	protein metabolism	protein handling	-0.386859	0.896142		up	4507394±289233	5179904±687167	3893833±364461	4693313±1668930	4131874±470595	3980102±886206	3968574±450741	4177109±697446	3960911±491892	4363932±322114	4819897±283526	3149680±409410
Lus10042661	AT1G47420	12.779	3.29e-05	0.00037222	11.606	6.89e-06	2.5382e-05	1.329	0.262	0.40152		Succinate dehydrogenase subunit 5, mitochondrial		Q9SX77	not assigned	not assigned	-0.0665589	0.508034		up	2767748±188462	1939932±312748	2905855±477946	2852251±646572	1833544±242989	2286104±768572	2227254±496976	1591081±327318	1605812±213976	1933117±301695	1464862±82350	1584736±476795
Lus10015434	AT1G28290	40.181	3.94e-11	3.94e-09	7.704	0.000251	0.00062716	0.977	0.451	0.5503		Non-classical arabinogalactan protein 31 (Hydroxyproline-rich arabinogalactan protein 31)		Q9FZA2	stress	abiotic stress	-0.376747	0.878163		up	15743200±1472002	12631297±2208216	11667620±1863573	18905349±1762364	13239752±862600	14438421±1984486	19823452±3651370	12096904±1021918	13541101±1799678	15846320±2743410	10008391±1298352	10612493±1522406
Lus10020312	AT1G04170	68.345	4.97e-15	2.4602e-13	10.104	2.59e-05	8.547e-05	0.906	0.498	0.58693		EIF2 GAMMA			protein metabolism	protein synthesis	-0.799584	1.75312		up	41502741±973501	35532760±1931617	27972971±2661743	43364766±3947725	42957369±3409296	26837725±1928093	45069752±7093022	42287988±2537685	31021576±2491404	38156384±4411630	33743309±3414699	22468223±5838219
Lus10014783	AT4G00660	8.543	0.000644	0.0038086	1.876	0.146	0.18531	2.186	0.06	0.12913		DEAD-box ATP-dependent RNA helicase 8 (EC 3.6.4.13)	3.6.4.13	Q8RXK6	DNA	DNA synthesis/chromatin structure	-0.289268	0.665319		up	5918592±682255	5267317±432866	4595808±1449517	6409144±812258	6485173±869658	4946729±731704	6874647±1440060	5442038±911366	5703049±1143386	6656891±1182011	3881960±1047397	5449164±786634
Lus10021087	AT1G03475	8.999	0.000459	0.0021135	1.959	0.132	0.16647	0.871	0.523	0.61264		Coproporphyrinogen-III oxidase 1, chloroplastic (AtCPO-I) (Coprogen oxidase) (Coproporphyrinogenase) (EC 1.3.3.3) (Protein LESION INITIATION 2)	1.3.3.3	Q9LR75	tetrapyrrole synthesis	tetrapyrrole synthesis	-0.383081	0.855244		up	8594728±674131	8173530±1445843	6345337±604578	11306950±3999623	7610805±1046192	8673126±856056	8703630±649494	7363835±366765	6507217±951624	11100667±4647874	8461993±775573	6410738±2345239
Lus10013828	AT2G36880	5.098	0.01	0.028841	6.827	0.000604	0.001742	1.485	0.203	0.3355		S-adenosylmethionine synthase 3 (AdoMet synthase 3) (EC 2.5.1.6) (Methionine adenosyltransferase 3) (MAT 3)	2.5.1.6	Q9SJL8	amino acid metabolism	amino acid synthesis	-0.180365	0.686871		up	32844788±1607803	30000192±4193887	30120982±2671513	39017217±3676041	31088930±2529457	28360221±5282844	30433921±18322168	19857124±2533535	16778236±2005854	32196988±3880054	29478614±2407687	35565993±5483308
Lus10034660	AT4G29680	17.723	1.52e-06	1.1517e-05	12.533	3.14e-06	1.2129e-05	1.734	0.133	0.22983		N/A			nucleotide metabolism	nucleotide metabolism phosphotransfer and pyrophosphatases	-0.497139	1.24168		up	78379816±9051764	61412958±14499578	57030765±5478026	72088708±20465431	70310507±24423411	42013442±6964767	111020568±11889483	97590158±20161182	57301731±6288462	94838784±10776578	100787170±10647254	78439944±26563257
Lus10020555	AT5G22580	8.434	0.000698	0.0024069	7.158	0.000432	0.00083883	1.692	0.143	0.23607		Stress-response A/B barrel domain-containing protein At5g22580 (Uncharacterized protein At5g22580)		Q9FK81	not assigned	not assigned	-0.400501	0.93683		up	7419304±2444289	6080854±542520	3797561±954177	8096136±3132436	5913560±820497	4659379±269091	5995773±852971	8023168±1904023	5513813±713688	8902552±1995348	9297800±714061	7713665±2190968
Lus10002222	AT2G37220	5.872	0.005	0.016311	26.452	2.17e-10	5.8705e-09	1.966	0.088	0.20363		RNA-binding protein CP29B, chloroplastic (Ribonucleoprotein At2g37220)		Q9ZUU4	RNA	RNA RNA binding	-0.254976	0.964517		up	6544461±1686794	4124635±630016	4578752±610837	5227384±1374562	5248475±1373983	4954164±924977	9258988±2192883	8201434±641846	8214898±1201291	5602229±821337	5576680±1541301	2843958±526232
Lus10018840	AT2G45820	8.766	0.000545	0.003597	8.361	0.000132	0.0004752	1.883	0.102	0.23214		Remorin (DNA-binding protein)		O80837	RNA	RNA regulation of transcription	-0.424748	1.02072		up	4319250±656050	3677633±1081272	2830203±580742	7187273±1091368	5998290±1138590	3531771±788705	5061916±1019242	5867209±1542726	4568197±2092937	4248222±397455	4093845±733317	3545843±1680026
Lus10025967	AT2G18040	5.933	0.005	0.015152	14.418	6.81e-07	4.3935e-06	5.06	0.000401	0.0050125		Peptidyl-prolyl cis-trans isomerase Pin1 (PPIase Pin1) (EC 5.2.1.8) (PIN1At) (Rotamase Pin1)	5.2.1.8	Q9SL42	cell	cell cycle	-0.327901	0.944211		up	21875869±787194	20258993±2123567	19348798±690737	21005344±1304672	19085040±306914	18037278±1870567	19413661±4192631	21242551±1174732	22099717±2326959	16142611±5280284	19270773±1348287	8847025±3705393
Lus10034560	AT1G76160	8.004	0.000964	0.0040611	10.333	2.11e-05	9.9471e-05	3.16	0.01	0.055		N/A			not assigned	not assigned	-0.316141	0.800429		up	5986616±719015	6189666±1672794	4725237±281194	6205516±747064	5562803±460852	4410883±548601	5425745±1970920	5870258±468097	5214577±802511	2314253±305421	5561209±58289	3097372±1635832
Lus10018483	AT2G47960	28.558	5.35e-09	1.6377e-07	15.121	3.94e-07	2.6004e-06	2.752	0.022	0.080667		N/A			not assigned	not assigned	-0.563111	1.38349		up	1993285±147712	2109840±222007	1464844±267829	2620525±411767	1843453±226494	1113665±395220	1556067±652297	739317±155212	756295±422188	1742079±359930	1652994±258085	724492±553913
Lus10013822	AT2G36870	16.359	3.42e-06	3.582e-05	9.065	6.77e-05	0.00027494	9.757	4.18e-07	6.1358e-05		Probable xyloglucan endotransglucosylase/hydrolase protein 32 (At-XTH32) (XTH-32) (EC 2.4.1.207)	2.4.1.207	Q9SJL9	cell wall	modification	-0.431306	1.00134		up	14871231±1795782	14941640±2387257	11876775±2067121	16703351±1158717	18396373±2912167	15225651±1678990	12706196±2815356	13339931±2571315	14984587±1030140	21373878±2904348	22017381±3131956	9040271±2190748
Lus10038765	AT5G16760	4.746	0.013	0.026804	4.573	0.007	0.0095238	2.959	0.015	0.050847		Inositol-tetrakisphosphate 1-kinase 1 (EC 2.7.1.134) (Inositol 1,3,4-trisphosphate 5/6-kinase 1) (AtItpk-1) (Inositol-triphosphate 5/6-kinase 1) (Ins(1,3,4)P(3) 5/6-kinase 1) (EC 2.7.1.159)	2.7.1.134; 2.7.1.159	Q9SBA5	signalling	phosphinositides	-0.315121	0.709697		up	1057883±183772	1508400±646153	840885±79608	2708736±1052354	2853835±759681	1176798±149831	2631584±1082859	2347879±505064	984494±375336	1988867±1289492	1246682±547655	2314591±1266658
Lus10030045	AT1G76160	8.698	0.000573	0.0029446	53.057	1.45e-15	1.4355e-13	3.078	0.012	0.057951		N/A			not assigned	not assigned	-0.237077	0.772007		up	880493±272866	1068075±503446	1024994±574875	6782060±1589470	6707038±703509	2446850±1841397	1675247±699978	1349442±692522	1385789±1014732	7907335±981872	7658932±968117	5128891±3588871
Lus10017258	AT2G16600	24.766	3.35e-08	6.0909e-07	87.065	7.41e-20	7.41e-18	9.632	4.92e-07	1.4057e-05		Peptidyl-prolyl cis-trans isomerase CYP19-1 (PPIase CYP19-1) (EC 5.2.1.8) (Cyclophilin of 19 kDa 1) (Rotamase cyclophilin-3)	5.2.1.8	Q38900	cell	cell cycle	-0.334889	1.17006		up	34745906±1276498	32755181±2074926	31173793±2530085	31700570±1815457	24092639±1800561	10525387±5985189	6228621±1341006	9276585±2023606	7262459±405100	19317392±10439448	29088302±2076545	11020360±4666336
Lus10017872	AT4G29680	15.016	7.81e-06	4.2738e-05	10.874	1.3e-05	4.6564e-05	3.239	0.009	0.030569		N/A			nucleotide metabolism	nucleotide metabolism phosphotransfer and pyrophosphatases	-0.458706	1.13088		up	2189439±226143	1595554±343366	1605714±166064	1904578±540642	2142939±623567	1022172±802586	2840138±655936	3255047±779148	2475126±477305	2697553±802997	3520350±577996	1101919±633455
Lus10003379	AT3G51800	4.865	0.012	0.030769	15.335	3.34e-07	1.9647e-06	2.426	0.039	0.0975		ERBB-3 BINDING PROTEIN 1 (AtEBP1) (Proliferation-associated protein G2p) (AtG2) (Protein CELL-PROLIFERATION-RELATED) (AtCPR)		Q96327	protein metabolism	protein degradation	-0.284945	0.849451		up	387608±50978	371051±91802	240817±139651	108800±119510	109655±142629	105123±210246	148655±120803	38389±76777	87577±108457	538257±215557	574251±186862	146085±209590
Lus10021746	AT5G23540	21.636	1.7e-07	1.7895e-06	49.714	4.93e-15	1.972e-13	10.639	1.37e-07	6.85e-06		26S proteasome non-ATPase regulatory subunit 14 homolog (EC 3.4.19.-) (26S proteasome regulatory subunit RPN11) (AtRPN11)	3.4.19.-	Q9LT08	protein metabolism	protein degradation	-0.255893	0.964828		up	8949274±1262027	8881325±980047	8355763±482982	7930016±2367740	9516927±675859	4176305±1030797	3148118±813070	4410516±481353	5363497±729497	2696518±573383	7354996±1727373	1857192±851156
Lus10041018	AT2G25140	4.478	0.016	0.048492	20.009	1.17e-08	1.3558e-07	5.292	0.000274	0.0028824		Chaperone protein ClpB4, mitochondrial (ATP-dependent Clp protease ATP-binding subunit ClpB homolog 4) (Casein lytic proteinase B4)		Q8VYJ7	stress	abiotic stress	-0.223699	0.87374		up	197129±112866	163316±136943	170924±157032	874284±199487	691009±135146	371834±332301	132595±217095	34813±69626	191449±175789	312654±220785	883748±350806	216716±99072
Lus10013591	AT3G52380	12.751	3.35e-05	0.00025769	3.215	0.031	0.035838	1.191	0.327	0.44795		RNA-binding protein CP33, chloroplastic (Protein PIGMENT DEFECTIVE 322)		Q39061	RNA	RNA RNA binding	-0.331673	0.840458		up	1015654±688709	2011874±809838	384464±251371	428817±657350	1877739±954898	587872±487435	301364±442101	637645±767733	214834±237815	766553±893707	1163520±735456	117851±75506
Lus10025329	AT5G59950	5.495	0.007	0.017073	17.476	6.82e-08	4.7034e-07	4.542	0.00095	0.0057143		THO complex subunit 4A (ALYREF homolog 1) (AtALY1)		Q8L773	RNA	RNA RNA binding	-0.305076	0.900038		up	1061611±79944	1161014±218356	1236950±312754	1080157±175261	1082460±160989	751788±202439	1092582±213876	766524±283193	911125±156265	616894±370078	865999±160324	87218±174436
Lus10036326	AT5G35170	41.903	2.05e-11	4.5556e-10	23.425	1.31e-09	1.31e-08	34.341	4.28e-16	8.56e-14		Adenylate kinase 5, chloroplastic (EC 2.7.4.3) (ATP-AMP transphosphorylase 5) (ATP:AMP phosphotransferase) (Adenylate monophosphate kinase 5) (AMK5)	2.7.4.3	Q8VYL1	nucleotide metabolism	nucleotide metabolism phosphotransfer and pyrophosphatases	-0.276055	0.754122		up	6062733±650886	5487315±158634	847995±222044	6869995±824968	6432878±853923	2744265±2211275	748991±315425	11200268±1391961	9414553±1863866	3163504±2286493	5118309±1015598	332689±189068
Lus10023418	AT5G02500	44.498	7.93e-12	2.2657e-10	8.187	0.000156	0.00058868	3.135	0.011	0.044898		Heat shock 70 kDa protein 1 (Heat shock cognate 70 kDa protein 1) (Heat shock cognate protein 70-1) (AtHsc70-1) (Heat shock protein 70-1) (AtHsp70-1) (Protein EARLY-RESPONSIVE TO DEHYDRATION 2)		P22953	stress	abiotic stress	0.654073	1.46484	down	down	3070484±299457	5318333±624241	6453596±184305	3783854±671332	3776168±719940	6072922±576632	2295929±126704	3193190±417492	5798461±591241	2703421±533614	3857986±1008591	4101278±2109646
Lus10037822	AT5G30510	5.025	0.01	0.027397	0.478	0.699	0.70606	2.592	0.029	0.078378		30S ribosomal protein S1, chloroplastic (Plastid ribosomal protein S1) (PRPS1)		Q93VC7	protein metabolism	protein synthesis	0.307905	0.760857	down	down	70961±94689	298931±70088	195324±56293	130152±67631	138233±139862	147930±159562	72469±103283	46946±58299	332474±134299	68297±90193	174530±146156	172906±184794
Lus10008594	AT1G29930	5.584	0.006	0.02	11.033	1.13e-05	3.7049e-05	1.982	0.086	0.19111		Chlorophyll a-b binding protein 1, chloroplastic (Chlorophyll a-b protein 140) (CAB-140) (LHCII type I CAB-1)		P04778	Photosynthesis	light reaction	0.311249	0.931692	down/up	down	14744358±4253389	12336047±2515673	14538336±5239566	17522983±5208236	20939295±4817115	22330782±6567711	19544866±3172478	25191117±5832327	37689860±7724967	15989273±5357543	12719273±1368937	19286150±14015644
Lus10037189	AT1G48850	10.311	0.000178	0.00094263	10.658	1.58e-05	5.7167e-05	4.595	0.000869	0.0076538		Chorismate synthase, chloroplastic (EC 4.2.3.5) (5-enolpyruvylshikimate-3-phosphate phospholyase) (Protein EMBRYO DEFECTIVE 1144)	4.2.3.5	P57720	amino acid metabolism	amino acid synthesis	0.352754	0.799877	up	down	24363884±1629263	23908255±2608480	21168628±1766929	23885257±1200212	28199644±3424282	37285811±5221794	26061728±2544409	27773995±1406026	30236378±3197946	26935236±3812242	29903463±1283238	32874610±6986661
Lus10020735	AT2G30860	10.804	0.000126	0.0008865	1.226	0.31	0.38169	1.262	0.292	0.4639		Glutathione S-transferase F9 (AtGSTF9) (EC 2.5.1.18) (AtGSTF7) (GST class-phi member 9)	2.5.1.18	O80852	misc	glutathione S transferases	0.505772	1.09243	up	down	5595893±805917	4766206±791399	7258535±1128613	5819769±1408576	4983318±504421	8229439±1488326	7246947±658729	6240122±1080638	8667382±1718140	5247049±627014	4950327±1581032	12050689±7796975
Lus10038015	AT3G62030	9.844	0.000248	0.0018187	2.696	0.056	0.083368	2.156	0.063	0.1327		Peptidyl-prolyl cis-trans isomerase CYP20-3, chloroplastic (PPIase CYP20-3) (EC 5.2.1.8) (Cyclophilin of 20 kDa 3) (Cyclosporin A-binding protein) (Rotamase CYP20-3) (Rotamase cyclophilin-4)	5.2.1.8	P34791	cell	cell cycle	0.455754	1.05226	UP	down	940036±525935	942436±146003	1610436±698524	497202±242337	932136±567443	1615569±582865	1530091±209726	1253444±255988	1302834±178600	474794±310048	799489±208363	1508340±795175
Lus10030745	AT4G35090	4.832	0.012	0.030769	6.865	0.000581	0.0012362	2.004	0.083	0.16275		Catalase-2 (EC 1.11.1.6)	1.11.1.6	P25819	Redox	dismutases and catalases	0.129847	0.659618	up	down	500624±290737	327656±211449	672845±269735	957375±395319	376356±147136	347326±477685	1105545±647736	243298±188425	612344±211705	1176682±1122348	856084±786937	1992440±428625
Lus10031744	AT3G12780	5.581	0.006	0.01875	3.558	0.021	0.025455	1.732	0.133	0.23304		Phosphoglycerate kinase 1, chloroplastic (EC 2.7.2.3)	2.7.2.3	Q9LD57	Photosynthesis	calvin cycle	0.282943	0.803908	up	down	35621±71243	53614±66460	156109±27200	75214±107467	0±0	24190±48379	179459±143309	96878±121904	163912±120336	152639±197534	0±0	288285±116875
Lus10012883	AT3G10920	26.567	1.38e-08	3.45e-07	64.677	3.15e-17	9e-16	14.42	1.83e-09	4.0667e-08		Superoxide dismutase [Mn] 1, mitochondrial (EC 1.15.1.1) (Protein MANGANESE SUPEROXIDE DISMUTASE 1) (AtMSD1) (Protein MATERNAL EFFECT EMBRYO ARREST 33)	1.15.1.1	O81235	Redox	dismutases and catalases	0.350207	0.905016	up/down	down	199012600±14362212	190192544±13414298	222894143±12631734	27264307±2869123	30911821±2395632	231983070±15978810	74761071±58662911	74651631±36315843	56868007±34195895	33126004±4444413	36091970±6915653	81830782±58883015
Lus10025589	AT3G59760	4.296	0.019	0.047025	5.084	0.004	0.0085161	3.79	0.003	0.015632		Cysteine synthase, mitochondrial (EC 2.5.1.47) (Beta-substituted Ala synthase 2;2) (ARAth-Bsas2;2) (CSase C) (AtCS-C) (CS-C) (O-acetylserine (thiol)-lyase) (O-acetylserine sulfhydrylase) (OAS-TL C)	2.5.1.47	Q43725	amino acid metabolism	amino acid synthesis	-0.178699	0.582882		down	60007055±3092924	56643149±2886866	53263853±2832799	70476323±3010796	56465466±3168412	46831067±2912753	52552132±4627047	49570284±2460320	43482372±2301554	57612931±5504822	53469639±2308888	68732639±26047439
Lus10027255	AT1G74030	8.393	0.00072	0.0033943	4.337	0.009	0.01782	2.182	0.06	0.16971		Enolase 1, chloroplastic (EC 4.2.1.11) (2-phospho-D-glycerate hydro-lyase 1) (2-phosphoglycerate dehydratase 1)	4.2.1.11	Q9C9C4	glycolysis	glycolysis	-0.263809	0.753009		down	1903522±234192	1679636±301033	2104308±253396	2603160±363475	1931979±425685	1711486±356642	2495765±772867	1655223±305747	1634004±385114	1662238±276384	1550974±300887	1419555±339434
Lus10003138	AT5G13120	14.143	1.36e-05	7.7714e-05	8.078	0.000174	0.0004093	2.646	0.026	0.072222		Photosynthetic NDH subunit of lumenal location 5, chloroplastic (Cyclophilin of 20 kDa 2) (AtCYP20-2) (Peptidyl-prolyl cis-trans isomerase CYP20-2) (PPIase CYP20-2) (EC 5.2.1.8) (Rotamase CYP20-2) (Thylakoid lumen PPIase of 20 kDa) (TLP20) (TLP21)	5.2.1.8	Q9ASS6	cell	cell cycle	0.486401	1.13069		down	19599359±1083704	23370124±1297131	21246899±626766	21866507±6890118	21633626±2907616	33878656±3099251	27588640±1530905	26248538±1160300	33741583±3201282	25123816±1789615	22805690±4183779	30866797±9205205
Lus10013078	AT3G27850	5.732	0.006	0.0132	20.54	8.25e-09	7.56e-08	1.704	0.139	0.24142		50S ribosomal protein L12-3, chloroplastic (CL12-C)		P36212	protein metabolism	protein synthesis	-0.302828	1.08128		down	9317868±2017737	6126679±1881682	7113946±490405	10287105±2797454	9005276±1766140	7431378±2890812	13537260±2661792	16289611±3101914	11057455±2770261	8810725±2256723	6910348±1562416	5476970±2232884
Lus10040218	AT2G39990	4.363	0.018	0.041651	8.257	0.000146	0.00054819	1.33	0.262	0.39498		Eukaryotic translation initiation factor 3 subunit F (eIF3f) (eIF-3-epsilon) (eIF3 p32 subunit)		O04202	protein metabolism	protein degradation	-0.277862	0.774827		down	5011412±720399	5117692±794243	4521123±494817	6292931±538622	5448470±551443	4646268±417767	4642437±1922040	3565869±456815	2722662±389086	4256510±959202	4301090±262722	4584399±1827582
Lus10002893	AT3G26040	6.327	0.004	0.015385	2.605	0.062	0.096875	5.082	0.000387	0.0045444		N/A			not assigned	not assigned	-0.371522	0.863921		down	3049005±433446	3168555±298063	1933741±126386	3811608±495278	2950587±379065	2363536±318863	2375202±986059	2399515±295414	3276431±943095	2673534±244012	2982777±559711	1666054±902873
Lus10019021	AT5G53460	11.152	9.89e-05	0.00061813	10.662	1.57e-05	5.8148e-05	1.905	0.098	0.196		Glutamate synthase 1 [NADH], chloroplastic (EC 1.4.1.14) (NADH-dependent glutamate synthase 1) (NADH-GOGAT 1)	1.4.1.14	Q9LV03	amino acid metabolism	amino acid synthesis	-0.434178	0.941128		down	3460162±704727	3497726±454582	2517220±599652	2712378±468799	2174946±674190	1508985±182564	2467795±391140	2476543±790675	1794162±454221	1761779±188168	2759955±464100	1878201±597010
Lus10037372	AT3G44890	5.116	0.01	0.019412	4.387	0.008	0.011314	0.637	0.7	0.77865		50S ribosomal protein L9, chloroplastic (CL9)		P25864	protein metabolism	protein synthesis	-0.349974	0.811924		down	1874408±470237	1306148±312121	1054792±382953	2964670±735824	2129326±1169002	1769088±298500	1958527±846244	1716562±509864	1492204±624243	2803257±1193252	3025360±1081409	1620644±1429938
Lus10017822	AT4G00620	19.53	5.4e-07	6.6825e-06	12.02	4.83e-06	2.7324e-05	3.748	0.004	0.018419		Bifunctional protein FolD 4, chloroplastic (Protein EMBRYO DEFECTIVE 3127) (Tetrahydrofolate dehydrogenase/cyclohydrolase 4) [Includes: Methylenetetrahydrofolate dehydrogenase (EC 1.5.1.5); Methenyltetrahydrofolate cyclohydrolase (EC 3.5.4.9)]	1.5.1.5; 3.5.4.9	O65271	C1-metabolism	C1-metabolism	-0.50128	1.30597		down	9076634±894195	7383868±1229090	5449894±531280	8419319±505452	8042897±1124028	4134330±1170639	5450758±2295951	3608504±475332	4619565±689013	6357866±2341247	7309507±415460	4624832±1080489
Lus10027864	AT4G34230	16.1	4e-06	2.8571e-05	24.08	8.77e-10	1.3114e-08	1.196	0.324	0.44082		Cinnamyl alcohol dehydrogenase 5 (AtCAD5) (EC 1.1.1.195) (Cinnamyl alcohol dehydrogenase D)	1.1.1.195	O49482	secondary metabolism	phenylpropanoids	-0.421882	1.13279		down	23644195±1447509	23228071±4595837	17391044±1061348	26267671±3792090	21755342±5004426	12805432±2310520	16080690±2293906	14757349±1130298	12647453±1666875	33297904±9665135	32162733±3656006	23050170±7620181
Lus10019020	AT5G53460	12.941	2.96e-05	0.0002	5.241	0.003	0.0049587	3.499	0.006	0.022222		Glutamate synthase 1 [NADH], chloroplastic (EC 1.4.1.14) (NADH-dependent glutamate synthase 1) (NADH-GOGAT 1)	1.4.1.14	Q9LV03	amino acid metabolism	amino acid synthesis	-0.497083	1.16992		down	4217690±445615	3337007±338614	4215404±943757	5418293±996687	4442037±473393	2396532±632768	4036971±1443945	4435611±751744	2661081±624704	3297607±842985	3330878±421716	1905797±1376070
Lus10038383	AT4G20260	27.867	7.39e-09	1.0399e-07	8.697	9.58e-05	0.00032539	3.8	0.003	0.012574		Plasma membrane-associated cation-binding protein 1 (AtPCAP1) (Microtubule-destabilizing protein 25)		Q96262	signalling	phosphinositides	-0.594781	1.33888		down	11578842±582689	9673718±1233861	6391664±1578709	15966728±1383120	13462825±2168829	7014250±1287475	13451006±1827648	13836864±2100783	10762370±2771345	11457043±836913	11256671±2752355	10190904±2124757
Lus10037972	AT1G12000	11.984	5.6e-05	0.00038041	14.514	6.31e-07	3.5516e-06	1.518	0.192	0.27812		Pyrophosphate--fructose 6-phosphate 1-phosphotransferase subunit beta 1 (PFP 1) (EC 2.7.1.90) (6-phosphofructokinase, pyrophosphate dependent 1) (PPi-PFK 1) (Pyrophosphate-dependent 6-phosphofructose-1-kinase 1)	2.7.1.90	Q8W4M5	glycolysis	glycolysis	-0.393696	0.95846		down	2762468±832727	4485134±1413544	1925591±223886	2948553±888699	3141204±836369	2163000±331731	2981920±1207196	3137463±417983	2144975±231237	1386135±698334	1480466±586570	742423±167936
Lus10039084	AT1G18540	6.832	0.002	0.006678	1.24	0.305	0.35344	5.999	8.86e-05	0.0010189		60S ribosomal protein L6-1		Q9FZ76	protein metabolism	protein synthesis	-0.364044	0.821707		down	3093349±418918	3252839±394109	1328289±338303	2562879±418798	2589520±448498	2194696±363449	1931345±810214	2120736±405398	2842611±542329	2554144±614168	2495376±587079	1486092±810894
Lus10000872	AT1G79530	10.349	0.000173	0.0010176	2.065	0.117	0.14904	4.782	0.000635	0.0070556		Glyceraldehyde-3-phosphate dehydrogenase GAPCP1, chloroplastic (EC 1.2.1.12) (Glyceraldehyde-3-phosphate dehydrogenase of plastid 1) (NAD-dependent glyceraldehydephosphate dehydrogenase chloroplastic 1)	1.2.1.12	Q9SAJ6	glycolysis	plastid branch	-0.370375	0.85153		down	3282502±224578	3023463±746455	2838406±102097	3197079±327922	2924661±507383	2422715±605253	4101902±1256495	1842523±1026827	1655897±170343	2324058±220990	2747145±562214	2351156±236932
Lus10023731	AT1G04040	56.374	1.54e-13	4.356e-12	5.309	0.003	0.0055	1.501	0.197	0.33918		Protein kinase domain-containing protein			misc	acid and other phosphatases	-0.761397	1.63458		down	10936113±1737442	9554037±1019760	4343131±959356	13483355±1650278	12768952±2950204	5731989±2332618	10701166±1941936	9113595±762455	5584797±1959729	11517834±2002267	8172770±1267473	5877005±1134170
Lus10022581	AT5G60640	7.904	0.001	0.0035714	4.931	0.004	0.0063492	3.967	0.003	0.013333		Protein disulfide isomerase-like 1-4 (AtPDIL1-4) (EC 5.3.4.1) (Protein disulfide isomerase 2) (AtPDI2) (Protein disulfide isomerase-like 2-2) (AtPDIL2-2)	5.3.4.1	Q9FF55	Redox	thioredoxin	-0.393832	1.05015		down	7319167±3571942	5149430±2333851	3554033±413919	9853147±3560415	8276993±2350803	4441848±1376420	4749947±2563792	4413322±581504	4734385±1077034	3689063±1263641	9070985±912355	3488628±1561982
Lus10017584	AT5G38480	9.521	0.000314	0.001163	0.474	0.702	0.71633	1.632	0.158	0.24496		14-3-3-like protein GF14 psi (General regulatory factor 3) (Protein RARE COLD INDUCIBLE 1A)		P42644	signalling	14-3-3 proteins	-0.335889	0.745348		down	3825339±265792	3403685±683664	4091050±826647	5018434±1006852	2936297±383771	2126329±616079	5666377±4277415	2548342±218882	2058411±415905	3879455±423611	2968817±511417	2393492±559396
Lus10025522	AT3G26040	12.26	4.65e-05	0.00042273	15.707	2.52e-07	2.1e-06	2.709	0.023	0.082143		N/A			not assigned	not assigned	-0.421675	0.947107		down	285564±188086	465115±147661	138213±276425	1470601±559938	1018402±341323	496277±253637	765518±421006	640209±442782	615757±424861	1539422±456207	1601277±299829	535660±135109
Lus10016858	AT5G49360	16.024	4.19e-06	4.19e-05	34.005	4e-12	1.1429e-10	11.497	4.82e-08	3.2133e-06		Beta-D-xylosidase 1 (AtBXL1) (EC 3.2.1.-) (Alpha-L-arabinofuranosidase) (EC 3.2.1.55)	3.2.1.-; 3.2.1.55	Q9FGY1	cell wall	degradation	-0.362153	1.0886		down	2727985±766020	2503946±1445699	4558903±2459920	4380908±1333537	3508461±1136392	2118987±670010	12603907±2785983	10633536±1675260	2733994±1674103	4135733±1010396	5506387±1717787	2913960±1125233
Lus10011191	AT4G27450	29.953	2.81e-09	4.6131e-08	5.012	0.004	0.00788	5.015	0.000431	0.0025729		Uncharacterized protein					-0.543938	1.27024		down	5088227±1436658	3079244±1096564	2568187±732987	6551463±2121665	2045765±745818	1265028±501128	6050093±703687	5107438±1824308	2396839±537326	2744933±95964	3218597±1354983	2261539±745717
Lus10026105	AT5G19370	14.841	8.72e-06	4.9829e-05	6.967	0.000524	0.00099623	2.773	0.021	0.055263		Rhodanese-like/PpiC domain-containing protein 12, chloroplastic (Sulfurtransferase 12) (AtStr12)		Q93WI0	misc	rhodanese	-0.358158	0.790649		down	550983±343722	488653±288954	69969±86376	972223±197143	550184±178475	592784±187397	757281±229735	136912±138490	92339±79396	509790±106645	356694±200601	503615±408990
Lus10012950	AT4G29120	18.914	7.65e-07	7.1764e-06	5.443	0.003	0.0044104	3.922	0.003	0.012574		Probable 3-hydroxyisobutyrate dehydrogenase-like 1, mitochondrial (HIBADH-like) (EC 1.1.1.31)	1.1.1.31	Q9SZE1	amino acid metabolism	amino acid degradation	-0.540572	1.24961		down	1329746±322907	1868879±613972	840625±127466	1307004±492962	1183370±87236	911485±296312	1126883±236323	636851±344860	511610±327659	1080781±555845	1711508±388042	173289±180431
Lus10004471	AT1G54870	5.151	0.009	0.027554	6.762	0.000645	0.0013655	4.094	0.002	0.013724		NADPH-dependent aldehyde reductase 1, chloroplastic (AtChlADR1) (EC 1.1.1.-) (Glucose and ribitol dehydrogenase homolog 1)	1.1.1.-	Q9FZ42	misc	short chain dehydrogenase/reductase (SDR)	-0.28978	0.817923		down	771679±82400	751517±292578	832674±106387	802664±299340	355914±160710	58204±72571	591285±196285	499010±115343	649933±266872	529583±376531	628938±220973	209529±202399
Lus10003289	AT3G55330	9.214	0.000392	0.002772	4.441	0.008	0.015086	2.967	0.015	0.048689		PsbP-like protein 1, chloroplastic (OEC23-like protein 4) (PsbP-related thylakoid lumenal protein 2)		P82538	Photosynthesis	light reaction	-0.336351	0.916843		down	262613±176466	71543±87640	0±0	393930±243814	95712±88992	0±0	18157±40600	0±0	33997±67994	167996±160605	193829±119157	109231±149935
Lus10038262	AT1G51980	8.713	0.000567	0.0025644	4.413	0.008	0.013607	2.473	0.036	0.096811		Probable mitochondrial-processing peptidase subunit alpha-1, mitochondrial (Alpha-MPP 1) (Complex III subunit II) (Core protein II) (Cytochrome b-c1 complex subunit 2-1, mitochondrial) (Inactive zinc metalloprotease alpha-1) (Ubiquinol-cytochrome c oxidoreductase core protein 2-1)		Q9ZU25	protein metabolism	protein handling	-0.331274	0.856379	down	down	5681879±826431	7981477±1015676	5281620±570649	8884991±846517	6745926±1330985	5149564±2144831	7422333±1737016	4815380±471341	3750172±409457	10008408±2921437	6298367±2040008	7604787±3989758
Lus10012297	AT1G61520	5.726	0.006	0.0199	16.714	1.19e-07	1.0296e-06	4.692	0.000738	0.0073431		Photosystem I chlorophyll a/b-binding protein 3-1, chloroplastic (Lhca3*1) (LHCI type III LHCA3)		Q9SY97	Photosynthesis	light reaction	-0.252288	0.907377	up	down	8709676±1210841	8680771±1952661	8581488±981310	10027432±1629187	9153296±1721876	5105690±2864715	12032004±1680557	9536174±2168358	12927306±778538	8334490±1392382	7553414±1691468	4755950±1006103
Lus10036738	AT1G48850	10.027	0.000218	0.0011124	13.885	1.04e-06	5.9131e-06	1.208	0.318	0.45201		Chorismate synthase, chloroplastic (EC 4.2.3.5) (5-enolpyruvylshikimate-3-phosphate phospholyase) (Protein EMBRYO DEFECTIVE 1144)	4.2.3.5	P57720	amino acid metabolism	amino acid synthesis	-0.422053	1.12452	up	down	580302±82678	667880±221403	494255±63809	757290±159872	651325±189843	363724±181528	991595±277434	1027408±133295	902304±216650	690437±219554	739383±113731	291062±219157
Lus10043342	AT4G20360	6.627	0.003	0.0077763	13.498	1.42e-06	8.477e-06	3.745	0.004	0.01576		Elongation factor Tu, chloroplastic (EF-Tu) (Ras-related protein RABE1b) (AtRABE1b) (Ras-related protein Rab8D) (AtRab8D)		P17745	protein metabolism	protein synthesis	-0.29359	0.767885	up	down	32573367±8705693	20360111±4915553	10690932±1871307	17832744±4672731	18104630±5353343	14779752±4754568	15159278±2994975	17074041±3858043	18505911±2030844	36757471±17774176	49934452±13112627	21110471±15471374
Lus10022560	AT4G13940	14.506	1.08e-05	5.5989e-05	27.364	1.29e-10	2.8237e-09	13.32	5.98e-09	3.9269e-07		Adenosylhomocysteinase 1 (AdoHcyase 1) (EC 3.3.1.1) (Protein EMBRYO DEFECTIVE 1395) (Protein HOMOLOGY-DEPENDENT GENE SILENCING 1) (S-adenosyl-L-homocysteine hydrolase 1) (SAH hydrolase 1)	3.3.1.1	O23255	amino acid metabolism	amino acid degradation	0.139578	0.744815	down	up	20492831±2944982	23472484±1770302	19864193±427345	15880718±2282629	23307872±2174609	28397333±1944690	24617077±1646980	26835271±2131940	30284373±1750127	20614318±1714798	22269739±1290890	15605881±4527522
Lus10040378	AT5G60390	28.159	6.44e-09	2.1467e-07	3.68	0.018	0.024161	1.614	0.163	0.27395		Elongation factor 1-alpha 4 (EF-1-alpha 4) (eEF-1A4)		Q8GTY0	protein metabolism	protein synthesis	0.681336	1.46989	down/up	up	4483681±1092257	5376842±279838	8355270±1082681	5090339±685771	5121560±588371	6800162±1722896	4604552±892582	3820960±940714	5729861±814798	4724319±1298271	4885228±579955	7952051±1812270
Lus10037234	AT1G10370	37.426	1.16e-10	2.088e-09	36.174	1.42e-12	2.8116e-11	3.184	0.01	0.040408		Glutathione S-transferase U17 (AtGSTU17) (EC 2.5.1.18) (GST class-tau member 17) (Glutathione S-transferase 30) (Protein EARLY RESPONSIVE TO DEHYDRATION 9)	2.5.1.18	Q9FUS8	misc	glutathione S transferases	0.558327	1.3492	up	up	27044789±2605784	27535836±2872081	37161528±3155160	26930907±1789459	25337457±1843653	32342651±1810470	19792615±1624796	17758215±1183511	21342861±2274933	21282985±1320193	24177033±3720936	33164281±5709275
Lus10036688	AT1G10370	22.092	1.33e-07	1.3167e-06	2.991	0.04	0.05781	1.054	0.403	0.53017		Glutathione S-transferase U17 (AtGSTU17) (EC 2.5.1.18) (GST class-tau member 17) (Glutathione S-transferase 30) (Protein EARLY RESPONSIVE TO DEHYDRATION 9)	2.5.1.18	Q9FUS8	misc	glutathione S transferases	0.623473	1.33159	up	up	2378017±471401	1799230±462940	3593243±328402	2716639±480169	2575453±730704	3861174±463266	2197339±393511	2472271±254196	3009576±415377	1679424±309718	1724372±396378	3492707±1702722
Lus10030805	AT1G10370	65.07	1.21e-14	4.521e-13	12.715	2.7e-06	1.1374e-05	2.48	0.035	0.097606		Glutathione S-transferase U17 (AtGSTU17) (EC 2.5.1.18) (GST class-tau member 17) (Glutathione S-transferase 30) (Protein EARLY RESPONSIVE TO DEHYDRATION 9)	2.5.1.18	Q9FUS8	misc	glutathione S transferases	0.750849	1.61289	up	up	2360256±448656	2831383±216277	6212122±1353511	3913886±296544	4155807±176186	8881880±2054496	2847672±263540	2964485±266919	4541398±831458	3699809±571273	3862909±591125	7636707±2179862
Lus10010523	AT5G19320	11.939	5.77e-05	0.00028146	0.803	0.498	0.5134	2.683	0.025	0.060976		RAN GTPase-activating protein 2 (AtRanGAP2) (RanGAP2)		Q9M651	signalling	G-proteins	0.46048	1.02241		up	4845555±97838	6368259±576264	5743081±650245	4405179±609867	6086316±1094536	5989603±1095479	4938589±790249	4636878±712412	7024034±952517	5506191±591080	5531254±658046	6925881±1837724
Lus10035459	AT4G34740	6.9	0.002	0.0053333	5.186	0.003	0.0043478	2.214	0.057	0.12809		Amidophosphoribosyltransferase 2, chloroplastic (AtATase2) (AtPURF2) (PRPP2) (EC 2.4.2.14) (Glutamine phosphoribosylpyrophosphate amidotransferase 2) (AtGPRAT2) (Protein CHLOROPLAST IMPORT APPARATUS 1) (Protein DIFFERENTIAL DEVELOPMENT OF VASCULAR ASSOCIATED CELLS)	2.4.2.14	Q9STG9	nucleotide metabolism	nucleotide metabolism synthesis	0.330871	0.855671		up	3909677±196610	4475649±460422	4282547±343822	4391245±460433	5649842±929684	6761428±1885808	4383008±1367835	6342883±1042813	6696820±724691	5173896±320008	3985868±550981	5445270±2314624
Lus10020549	AT2G27820	4.662	0.014	0.044484	10.549	1.74e-05	7.1413e-05	4.332	0.001	0.00788		Arogenate dehydratase 3, chloroplastic (AtADT3) (EC 4.2.1.91) (Prephenate dehydratase 1) (AtPDT1)	4.2.1.91	Q9ZUY3	amino acid metabolism	amino acid synthesis	0.242939	0.75806		up	4014107±501775	4565418±303417	4679286±584408	3778150±426181	3764687±634566	4139743±510953	3344026±711550	2889586±394133	4482260±285955	3096887±110282	3913018±443930	3049709±675186
Lus10007589	AT5G45390	7.056	0.002	0.0054054	19.681	1.46e-08	9.7333e-08	2.168	0.062	0.12277		ATP-dependent Clp protease proteolytic subunit 4, chloroplastic (EC 3.4.21.92) (Endopeptidase ClpP4) (nClpP4) (nClpP3)	3.4.21.92	Q94B60	protein metabolism	protein degradation	0.287567	0.887011		up	3735632±683838	3593531±248440	4605952±860753	3540553±568922	2369677±372606	3743670±628511	3856834±947253	4262359±412670	4890671±504443	2412694±446943	2784495±534627	2727487±469396
Lus10031196	AT1G80600	21.558	1.77e-07	2.2625e-06	9.533	4.38e-05	0.00015927	8.049	4.2e-06	8.4e-05		Acetylornithine aminotransferase, chloroplastic/mitochondrial (ACOAT) (EC 2.6.1.11) (Acetylornithine transaminase) (AOTA) (Protein HOPW1-1-INTERACTING 1)	2.6.1.11	Q9M8M7	amino acid metabolism	amino acid synthesis	0.48259	1.16273		up	8536010±453361	9715388±998153	13528163±683024	9577428±1012055	9466140±750991	11093806±2817043	10225722±1436235	9409279±463434	14670149±872829	9564072±876417	9071458±1328919	8044067±754388
Lus10019877	AT3G19170	11.091	0.000103	0.00085833	0.856	0.47	0.54651	0.244	0.96	0.96482		Presequence protease 1, chloroplastic/mitochondrial (AtPreP1) (PreP 1) (EC 3.4.24.-) (Zinc metalloprotease 1) (AtZnMP1)	3.4.24.-	Q9LJL3	protein metabolism	protein degradation	0.528726	1.18025		up	7231769±714448	8023385±1154423	9809338±1776262	8002707±1370004	8144555±579108	11745828±2509884	7308023±1175614	6607973±1698122	10556339±2322019	7155948±1449574	7241565±897454	9856203±5419146
Lus10016639	AT4G13850	10.274	0.000183	0.00076704	0.825	0.486	0.49352	2.283	0.05	0.10591		Glycine-rich RNA-binding protein 2, mitochondrial (AtGR-RBP2) (AtRBG2) (Glycine-rich protein 2) (AtGRP2) (Mitochondrial RNA-binding protein 1a) (At-mRBP1a) (Organelle RNA recognition motif-containing protein 5) (Small RNA binding protein 3) (AtSRBP3)		Q9SVM8	RNA	RNA RNA binding	0.491534	1.04316		up	19219246±1118022	19398498±1099074	25452492±1477955	19824569±2774288	19375182±1560756	25678477±3245861	21315388±3811274	18228764±1090324	18719914±1379773	17925688±1893934	18691368±2206325	28793463±11592823
Lus10003741	AT5G17710	4.365	0.018	0.034951	7.779	0.000233	0.00051778	0.793	0.579	0.66171		N/A			protein metabolism	protein handling	0.288389	0.95071		up	5386763±1136752	4309057±988830	6271457±1246495	5479282±1596961	5995043±1107553	6259955±1145193	6328091±845538	7878952±1133516	8435045±1242942	3629591±597271	4957093±1159448	5850502±3574284
Lus10034535	AT4G24190	12.427	4.16e-05	0.00020488	4.86	0.005	0.0094712	0.807	0.57	0.66444		Endoplasmin homolog (Glucose-regulated protein 94 homolog) (GRP-94 homolog) (Heat shock protein 90-7) (AtHSP90.7) (AtHsp90-7) (Protein SHEPHERD)		Q9STX5	stress	abiotic stress	0.467435	1.06607		up	17640654±848962	16625230±1414166	24930075±1807149	17631516±1863137	13017509±1226456	21130441±5808969	14954944±2116989	16458743±2468696	20971388±5357401	13423774±930507	12249729±1677078	16222096±9202858
Lus10015947	AT4G14880	10.28	0.000182	0.00076704	3.404	0.025	0.028305	1.566	0.177	0.2812		Cysteine synthase 1 (EC 2.5.1.47) (At.OAS.5-8) (Beta-substituted Ala synthase 1;1) (ARAth-Bsas1;1) (CSase A) (AtCS-A) (Cys-3A) (O-acetylserine (thiol)-lyase 1) (OAS-TL A) (O-acetylserine sulfhydrylase) (Protein ONSET OF LEAF DEATH 3)	2.5.1.47	P47998	amino acid metabolism	amino acid synthesis	0.446988	1.06638		up	1791014±197354	2023507±119232	2942587±158969	2296603±364022	2158591±407826	2945858±476298	2215814±385984	2799812±475815	3451175±818248	2029020±481480	2430956±458542	2194849±1102736
Lus10007739	AT5G67500	4.511	0.016	0.047515	3.431	0.024	0.038876	1.157	0.344	0.52267		Mitochondrial outer membrane protein porin 2 (Voltage-dependent anion-selective channel protein 2) (AtVDAC2) (VDAC-2)		Q9FJX3	transport	transport porins	0.302559	0.781844		up	10203999±3505640	10927414±2873104	9324699±1597944	8770326±2765821	9988911±2444919	13053018±1770118	10211038±3245147	11767054±637879	12970879±499305	6562242±1672889	7542673±2662883	10981865±4348616
Lus10012167	AT2G16600	12.998	2.85e-05	0.00021923	2.622	0.061	0.089051	2.419	0.039	0.11143		Peptidyl-prolyl cis-trans isomerase CYP19-1 (PPIase CYP19-1) (EC 5.2.1.8) (Cyclophilin of 19 kDa 1) (Rotamase cyclophilin-3)	5.2.1.8	Q38900	cell	cell cycle	0.531999	1.16879		up	201841009±6194349	231458656±8854624	231891807±11799100	188956530±20447821	214147653±18551925	234487858±30824374	185852688±14741489	214167851±7927060	259031220±11208977	208586117±31357433	210452581±15172977	349719296±135026218
Lus10030551	AT3G48730	6.132	0.004	0.0096585	9.084	6.65e-05	0.00017556	2.294	0.049	0.10901		Glutamate-1-semialdehyde 2,1-aminomutase 2, chloroplastic (GSA 2) (EC 5.4.3.8) (Glutamate-1-semialdehyde aminotransferase 2) (GSA-AT 2)	5.4.3.8	Q42522	tetrapyrrole synthesis	tetrapyrrole synthesis	0.253957	0.837357		up	3232213±474470	4686242±1020406	4164461±774647	4176350±456799	3572603±440078	6030504±829925	4019179±1939126	6539901±252967	6236310±2194898	3034527±349591	2979129±463109	3511699±2055578
Lus10033970	AT4G15640	8.558	0.000636	0.0021236	3.411	0.024	0.027649	1.949	0.091	0.17405		N/A			not assigned	not assigned	0.37973	1.04254		up	2058140±465938	2352747±595875	3048405±422159	1997060±398724	2150676±500520	3490172±848518	2025223±545184	2678303±399661	3046242±721122	1776083±231398	2203481±466197	1699358±1184531
Lus10010916	AT3G25920	10.129	0.000203	0.0015	8.812	8.59e-05	0.00033038	0.839	0.546	0.70128		50S ribosomal protein L15, chloroplastic (CL15)		P25873	protein metabolism	protein synthesis	0.380415	1.03497		up	2034443±577036	2827441±1238963	3585410±402959	1888644±639365	1817618±703421	3138585±704995	2538155±685158	4009397±183407	3943423±1062127	1403699±410701	1877151±377177	2318391±1722952
Lus10025050	AT4G38630	22.106	1.32e-07	2.0308e-06	16.03	1.97e-07	1.4071e-06	3.478	0.006	0.027273		26S proteasome non-ATPase regulatory subunit 4 homolog (26S proteasome regulatory subunit RPN10) (AtRPN10) (26S proteasome regulatory subunit S5A homolog) (Multiubiquitin chain-binding protein 1) (AtMCB1)		P55034	protein metabolism	protein degradation	0.412894	1.12063		up	7041361±778558	9753546±1452733	8089249±579237	5572643±1301099	6430045±1077609	8159400±1013649	4984526±970273	6224209±833643	8820713±718070	7777134±1610415	9987092±980279	9633604±1015601
Lus10014819	AT1G35680	11.44	8.11e-05	0.00073727	5.275	0.003	0.0058252	2.007	0.082	0.18636		50S ribosomal protein L21, chloroplastic (CL21)		P51412	protein metabolism	protein synthesis	0.450721	1.02498		up	5102427±442010	4584465±1018293	6912329±1132079	3940144±1632009	4424668±936847	7016498±1797798	3326253±1317526	4523670±884070	5265944±853977	3525921±357982	4245775±439828	3844143±1471158
Lus10014115	AT1G68010	4.388	0.018	0.04752	15.487	2.97e-07	2.2618e-06	6.346	5.17e-05	0.0010237		Glycerate dehydrogenase HPR, peroxisomal (GDH) (EC 1.1.1.29) (NADH-dependent hydroxypyruvate reductase 1) (AtHPR1) (HPR 1)	1.1.1.29	Q9C9W5	amino acid metabolism	amino acid degradation	0.0489069	0.699118		up	6869730±2426098	6186708±756939	7300764±1068126	6102543±1428260	7732996±2551001	9636824±3172504	16805353±3435091	9134722±2374932	9559412±1987084	7640170±1857101	6191793±1830248	9372972±898894
Lus10029064	AT3G48730	43.391	1.18e-11	4.6728e-10	22.708	2.04e-09	2.8851e-08	1.889	0.101	0.19229		Glutamate-1-semialdehyde 2,1-aminomutase 2, chloroplastic (GSA 2) (EC 5.4.3.8) (Glutamate-1-semialdehyde aminotransferase 2) (GSA-AT 2)	5.4.3.8	Q42522	tetrapyrrole synthesis	tetrapyrrole synthesis	0.625309	1.47142		up	13489110±3111674	14264007±3364979	21632717±1564990	11318581±1762991	10756010±2250195	17982450±4225720	17519217±1598542	18968241±499808	20997870±737898	10610781±1199569	9365048±518404	17952594±2664052
Lus10023886	AT3G53110	4.939	0.011	0.021245	22.323	2.6e-09	2.6958e-08	7.122	1.6e-05	0.00045029		DEAD-box ATP-dependent RNA helicase 38 (EC 3.6.4.13) (Low expression of osmotically-responsive genes 4 protein) (Protein CRYOPHYTE)	3.6.4.13	Q93ZG7	DNA	DNA synthesis/chromatin structure	0.208275	0.876447		up	55190570±6709243	38924549±5245314	75271613±6866577	53832888±8263914	51211310±11022537	71504548±7245823	37886427±13654284	46225382±4027789	42679746±3112968	31273132±13300893	42015373±7689315	23718256±14219597
Lus10000946	AT2G37270	4.752	0.013	0.033597	4.061	0.012	0.020586	1.51	0.194	0.33281		40S ribosomal protein S5-1 (AtRPS5B)		Q9ZUT9	protein metabolism	protein synthesis	0.296852	0.681568		up	5153261±427148	5259216±239146	6394374±1108868	7784999±2040750	5905779±872978	7678865±955306	5798569±1519622	4584632±532878	5245715±428572	6708925±2138885	5439135±856882	10649168±5831865
Lus10022665	AT2G30110	10.174	0.000196	0.0012455	6.556	0.000797	0.0018917	0.641	0.697	0.77576		Ubiquitin-activating enzyme E1 1 (AtUBA1) (EC 6.2.1.45) (Protein MODIFIER OF SNC1 5)	6.2.1.45	P93028	protein metabolism	protein degradation	0.423929	1.05362		up	1830624±381433	1425650±271058	2350377±380122	1607078±246947	1483735±398486	2513545±667748	1232036±494015	756501±208858	1532791±583857	1971473±456647	1721292±229745	2096623±1013614
Lus10022070	AT3G22640	7.276	0.002	0.0090909	11.349	8.6e-06	4.5263e-05	2.005	0.083	0.18242		Vicilin-like seed storage protein At3g22640 (Globulin At3g22640)		Q9LUJ7	cell development	storage proteins	0.240047	0.885869		up	4277871±276752	4367052±286997	6613082±919232	3722801±1491899	4325622±1960073	5491133±2335267	3650218±1584395	7726923±437031	7441853±1222087	1982268±2188677	3198780±1729103	2133651±2822865
Lus10026317	AT2G42310	4.612	0.015	0.035118	3.553	0.021	0.032648	6.792	2.62e-05	0.00057931		N/A			not assigned	not assigned	0.224228	0.709534		up	2547269±323843	2460216±452759	2951777±377213	2165104±482992	2865026±555609	3409746±773564	2185009±233910	1923938±489893	3390978±593777	2109419±634911	2922097±341359	1373113±789655
Lus10009985	AT4G01850	8.335	0.000751	0.0023484	23.029	1.67e-09	2.0562e-08	5.805	0.00012	0.0012442		S-adenosylmethionine synthase 2 (AdoMet synthase 2) (EC 2.5.1.6) (Methionine adenosyltransferase 2) (MAT 2)	2.5.1.6	P17562	amino acid metabolism	amino acid synthesis	0.251863	0.950208		up	8489197±1743125	12770919±2397211	7812884±1000653	4513924±1946607	6196731±1951003	6135149±1343333	4292178±1462890	3956116±882162	6375609±1035199	6533866±1966926	9468008±1014281	14056706±4251852
Lus10019003	AT4G14880	38.08	8.94e-11	1.7612e-09	3.54	0.021	0.024922	6.749	2.8e-05	0.00059888		Cysteine synthase 1 (EC 2.5.1.47) (At.OAS.5-8) (Beta-substituted Ala synthase 1;1) (ARAth-Bsas1;1) (CSase A) (AtCS-A) (Cys-3A) (O-acetylserine (thiol)-lyase 1) (OAS-TL A) (O-acetylserine sulfhydrylase) (Protein ONSET OF LEAF DEATH 3)	2.5.1.47	P47998	amino acid metabolism	amino acid synthesis	0.657327	1.4167		up	21965680±2287641	22492189±755959	31353323±2823936	26467404±2579536	24093844±2498660	40249805±6967954	22043901±2302956	36472425±6245004	33200567±3785000	23449541±2486588	22321838±2947559	49218470±13872114
Lus10022551	AT4G13850	5.672	0.006	0.012989	4.656	0.006	0.0080959	3.018	0.013	0.038803		Glycine-rich RNA-binding protein 2, mitochondrial (AtGR-RBP2) (AtRBG2) (Glycine-rich protein 2) (AtGRP2) (Mitochondrial RNA-binding protein 1a) (At-mRBP1a) (Organelle RNA recognition motif-containing protein 5) (Small RNA binding protein 3) (AtSRBP3)		Q9SVM8	RNA	RNA RNA binding	0.337489	0.84811		up	5929678±554661	6024369±1134977	7226787±1000357	5868781±1301264	5841297±988879	7065796±473293	6071404±4080171	3086319±502710	4264422±809844	6123498±1297703	5398176±981902	12836693±6302305
Lus10003144	AT3G25150	26.314	1.56e-08	4.4571e-07	15.253	3.56e-07	2.848e-06	5.483	0.000201	0.0028714		N/A			protein metabolism	protein handling	0.508584	1.22352		up	6331131±750366	7014570±957578	11885234±3087273	5010245±484163	4682469±732530	11206724±3811118	4161202±1032208	4919750±1145314	8261911±1177678	4192432±846389	4669882±255284	3339896±1487960
Lus10011789	AT2G35240	4.544	0.015	0.035118	1.659	0.188	0.22137	1.064	0.397	0.50643		Multiple organellar RNA editing factor 6, mitochondrial (RNA editing-interacting protein 6)		O82169	cell development	unspecified	0.3496	0.840775		up	634033±314487	647062±345165	744891±260133	365956±184194	639521±435858	613498±242112	455536±263967	288760±266330	763061±373168	443215±223342	763469±145794	950268±223526
Lus10028574	AT3G07050	36.906	1.43e-10	3.5392e-09	2.085	0.114	0.12402	5.479	0.000202	0.0019046		Guanine nucleotide-binding protein-like NSN1 (Nucleolar GTP-binding protein NSN1) (DAR GTPase 4) (Protein nucleostemin-like 1)		Q9M8Z5	protein metabolism	protein synthesis	0.616963	1.39203		up	3186715±518516	4462505±630853	5399816±702531	2520113±458364	3579590±492317	6735352±1560164	3310662±418003	4420762±629879	6335446±521981	3758542±508174	4029426±839986	3794909±1544418
Lus10020022	AT4G22010	16.402	3.33e-06	2.4297e-05	9.723	3.67e-05	0.00015062	4.251	0.002	0.0091628		N/A			misc	oxidases - copper, flavone etc	0.440368	1.12388		up	13634432±3127692	10321207±2989276	28918209±4513656	16497900±6207212	11119944±3348264	21374490±8355181	12186543±3114404	13767718±813997	19355186±6918420	9340394±1418831	8842437±1223702	8170978±3185934
Lus10021824	AT5G42270	15.922	4.46e-06	2.7636e-05	12.985	2.16e-06	8e-06	1.062	0.397	0.46706		ATP-dependent zinc metalloprotease FTSH 5, chloroplastic (AtFTSH5) (EC 3.4.24.-) (Protein VARIEGATED 1)	3.4.24.-	Q9FH02	protein metabolism	protein degradation	0.466514	1.17578		up	1982577±911685	3191924±823635	5502718±1299511	3318051±1668425	5454444±2120049	7882972±2462436	7099920±808458	8091266±1198624	8207178±3618994	2629031±990275	4136425±816418	7366128±2365906
Lus10006188	AT4G32260	11.878	6.02e-05	0.00025617	65.185	2.7e-17	5.4e-15	0.633	0.703	0.76831		N/A			Photosynthesis	light reaction	0.279141	1.1753		up	1400490±242649	1378607±252699	2793022±864801	1888484±990591	2281513±220170	4978377±1659147	8238089±1769338	8710706±702286	9709899±2181724	2206293±521366	1670384±806444	4690047±3152644
Lus10026514	AT2G37220	20.301	3.51e-07	6.3499e-06	5.233	0.003	0.0067841	6.24	6.09e-05	0.00093224		RNA-binding protein CP29B, chloroplastic (Ribonucleoprotein At2g37220)		Q9ZUU4	RNA	RNA RNA binding	0.522545	1.2111		up	1166982±377925	1073984±320860	2561876±535968	1245988±413460	744098±117544	1753928±562214	665961±305051	1328803±487185	2196179±288692	1105347±377968	979597±420196	775886±501104
Lus10019071	AT5G35170	6.054	0.004	0.013559	8.601	0.000105	0.00029859	1.135	0.356	0.46536		Adenylate kinase 5, chloroplastic (EC 2.7.4.3) (ATP-AMP transphosphorylase 5) (ATP:AMP phosphotransferase) (Adenylate monophosphate kinase 5) (AMK5)	2.7.4.3	Q8VYL1	nucleotide metabolism	nucleotide metabolism phosphotransfer and pyrophosphatases	0.316128	0.889254		up	178585±38438	139956±80360	269598±120267	183100±93574	135472±72995	247089±140948	106409±79744	51005±65185	238047±85281	22133±44267	62164±80567	37305±74610
Lus10020040	AT1G62180	9.34	0.000358	0.0017376	1.04	0.383	0.42534	2.521	0.033	0.092493		5'-adenylylsulfate reductase 2, chloroplastic (EC 1.8.4.9) (3'-phosphoadenosine-5'-phosphosulfate reductase homolog 43) (PAPS reductase homolog 43) (Prh-43) (Adenosine 5'-phosphosulfate 5'-adenylylsulfate sulfotransferase 2) (APS sulfotransferase 2) (Thioredoxin-independent APS reductase 2)	1.8.4.9	P92981	S-assimilation	APR	0.466677	1.03453		up	2552997±305139	2792202±439849	5899278±795851	1750256±411095	7198837±4195470	8226826±5618241	5954682±3158696	3449826±3283128	5775720±1933173	3567947±2143269	2726262±1366193	9845868±4248355
Lus10010111	AT2G32720	6.611	0.003	0.011056	3.345	0.026	0.038902	1.019	0.424	0.52735		Cytochrome b5 isoform B (AtCb5-B) (Cytochrome b5 isoform 2) (Cytochrome b5 isoform E) (AtCb5-E)		O48845	Redox	ascorbate and glutathione	0.382677	0.919876		up	151687±199869	116894±147303	469705±107756	128394±207142	578863±594864	667331±560720	158581±80866	254109±255387	640527±339270	78891±98428	61288±76722	146567±220895
Lus10028034	AT5G17710	8.069	0.000918	0.0041773	9.051	6.86e-05	0.00020627	7.402	1.06e-05	8.8333e-05		N/A			protein metabolism	protein handling	0.299058	0.9382		up	73485±90753	331008±283146	138146±115974	498659±341344	171637±343275	1758898±929066	198200±157349	2743379±676703	1657030±960337	904925±965167	188225±264560	1404443±1075705
Lus10023191	AT2G37220	7.137	0.002	0.0088444	1.706	0.178	0.21449	1.237	0.303	0.43069		RNA-binding protein CP29B, chloroplastic (Ribonucleoprotein At2g37220)		Q9ZUU4	RNA	RNA RNA binding	0.430607	0.988658		up	111029±136024	191613±254726	400817±137924	60216±134648	269067±242603	485208±295871	393429±266396	427112±122643	437499±185772	121460±152636	1791±3581	582369±581172
Lus10019968	AT2G23820	28.36	5.86e-09	2.3088e-07	10.476	1.86e-05	7.478e-05	4.662	0.000776	0.0068522		N/A			not assigned	not assigned	0.583624	1.29314		up	77334±95940	1834±3668	236725±38752	43360±89535	77019±82617	425391±188781	12143±24408	0±0	0±0	76798±63707	113472±145616	346229±91809
Lus10030806	AT1G10370	6.584	0.003	0.011208	7.169	0.000427	0.00097179	2.926	0.016	0.0576		Glutathione S-transferase U17 (AtGSTU17) (EC 2.5.1.18) (GST class-tau member 17) (Glutathione S-transferase 30) (Protein EARLY RESPONSIVE TO DEHYDRATION 9)	2.5.1.18	Q9FUS8	misc	glutathione S transferases	0.349096	1.01731	up	up	50542±62379	0±0	39087±78174	179976±338915	59960±78710	1390288±578287	199335±445727	98799±26486	12897±25794	1212005±1489458	77656±69259	2666956±2090156
Lus10005410	AT4G18040	5.527	0.007	0.01567	3.959	0.013	0.021703	0.556	0.763	0.81462		Eukaryotic translation initiation factor 4E-1 (eIF-4E-1) (eIF4E-1) (Protein cucumovirus multiplication 1) (eIF-4F 25 kDa subunit) (eIF-4F p26 subunit) (mRNA cap-binding protein)		O23252	protein metabolism	protein synthesis	-0.098724	0.585173		up	1549200±287846	2228789±346325	1742368±286990	1416210±335454	1779946±523923	1497021±298930	1235410±440984	1343388±608014	1246303±280491	1249621±627735	1890919±211320	1240444±456085
Lus10009657	AT5G61510	5.902	0.005	0.012987	6.513	0.000833	0.001666	1.388	0.238	0.33759		N/A			misc	oxidases - copper, flavone etc	0.10866	0.543073		up	3540825±434269	3252983±229150	4342034±338503	3389963±534384	2641607±484054	3933482±1279696	3097837±1466596	1951823±332924	2140982±567928	3458053±897616	2305979±243275	2777076±997505
Lus10014420	AT5G03455	5.956	0.005	0.016393	7.355	0.000355	0.0012034	1.317	0.267	0.38696		Dual specificity phosphatase Cdc25 (EC 3.1.3.48) (Arath;CDC25) (Arsenate reductase) (AtASR) (Arsenate reductase 2) (EC 1.20.4.1) (Sulfurtransferase 5) (AtStr5)	1.20.4.1; 3.1.3.48	Q8GY31	misc	rhodanese	-0.209706	0.593247		up	1665430±119879	1837989±121795	1846476±239253	1505335±103756	1564719±67214	1182734±423560	1586974±229923	1968447±261002	1643669±342698	1114961±421829	1710155±220564	1057523±627340
Lus10039044	AT4G24280	7.975	0.000986	0.0028971	7.593	0.00028	0.0007769	1.742	0.131	0.24487		Heat shock 70 kDa protein 6, chloroplastic (Chloroplast heat shock protein 70-1) (cpHsc70-1) (Heat shock protein 70-6) (AtHsp70-6)		Q9STW6	stress	abiotic stress	-0.400234	1.05417		up	20456854±741033	18828285±3347981	18874383±1742882	22032004±2441823	18747645±860563	16800697±3161596	17107425±3275547	15774114±954340	15522741±3752049	17262955±2552944	17758702±645728	10921162±4821417
Lus10019423	AT1G29250	24.272	4.3e-08	1.075e-06	12.813	2.49e-06	1.0826e-05	7.828	5.75e-06	0.0002875		N/A			not assigned	not assigned	-0.109788	0.359353		up	24144495±1264930	26833444±2021158	16515666±453144	24045404±1657552	30771021±1956586	27574199±1843162	20908983±1282015	34801439±1510095	31001861±1878877	28701755±5202365	31337371±2010852	27319881±7231477
Lus10029824	AT2G42740	9.623	0.000291	0.0022922	1.547	0.214	0.26156	5.274	0.000283	0.0037356		60S ribosomal protein L11-1 (L16A)		P42795	protein metabolism	protein synthesis	0.106938	0.292399		up	9448458±1049212	12167138±1127196	8188214±707876	8723529±1407450	11169626±2328759	11327232±940051	8388287±1457525	11546698±1313908	14417599±1192562	10671152±2393859	11990534±1705793	9499553±3097580
Lus10004113	AT2G37270	4.606	0.015	0.035118	6.431	0.000907	0.0024725	1.926	0.095	0.21242		40S ribosomal protein S5-1 (AtRPS5B)		Q9ZUT9	protein metabolism	protein synthesis	0.0817368	0.33715		up	1995069±171544	1932881±73085	1999722±202465	2927033±453226	2161389±186177	2372226±458699	2272424±438044	1726275±153306	1704909±244171	2980330±502698	1951451±131446	3558732±1857071
Lus10027478	AT3G48990	5.646	0.006	0.0132	2.842	0.047	0.055393	5.999	8.86e-05	0.0009746		Oxalate--CoA ligase (EC 6.2.1.8) (4-coumarate--CoA ligase isoform 8) (At4CL8) (4-coumarate--CoA ligase-like 10) (Acyl-activating enzyme 3) (Adenosine monophosphate binding protein 3) (AtMPBP3) (Oxalyl-CoA synthetase)	6.2.1.8	Q9SMT7	lipid metabolism	FA synthesis and FA elongation	-0.301528	0.880522		up	1151657±174428	1086758±140535	1395582±161770	1360051±203916	1205088±283818	869353±158565	833476±374551	1298415±142027	978728±128325	1117654±175581	1269708±103254	583009±350468
Lus10000276	AT1G16350	16.738	2.72e-06	2.4356e-05	49.836	4.71e-15	1.5464e-13	6.052	8.16e-05	0.0010047		Inosine-5'-monophosphate dehydrogenase 2 (IMP dehydrogenase 2) (IMPD 2) (IMPDH 2) (EC 1.1.1.205)	1.1.1.205	Q9SA34	nucleotide metabolism	nucleotide metabolism synthesis	0.321859	0.934127		up	3245149±396275	3459714±304710	5364348±541587	2666881±679803	1534553±332114	3865368±1446167	1773826±639762	1473026±189721	2112274±274337	1277999±224255	1667773±263431	1227137±323790
Lus10010070	AT4G01850	7.007	0.002	0.0051842	3.152	0.033	0.036318	1.151	0.348	0.45923		S-adenosylmethionine synthase 2 (AdoMet synthase 2) (EC 2.5.1.6) (Methionine adenosyltransferase 2) (MAT 2)	2.5.1.6	P17562	amino acid metabolism	amino acid synthesis	0.220873	0.613675		up	3237028±1418431	2347694±920125	4476016±1031251	3658372±476868	2522752±515194	3814809±1069571	3150868±1729309	1189080±233191	2349949±723758	2811748±1022812	2642743±712267	3054293±1340865
Lus10000675	AT1G32200	4.408	0.017	0.044737	6.638	0.000733	0.0016851	0.574	0.749	0.80538		Glycerol-3-phosphate acyltransferase, chloroplastic (GPAT) (EC 2.3.1.15)	2.3.1.15	Q43307	lipid metabolism	Phospholipid synthesis	0.16318	0.587577		up	144831±76556	33077±66154	159060±92740	93764±93873	25103±50206	112846±100504	144612±107802	74630±95081	157485±88663	0±0	0±0	0±0
Lus10023599	AT1G18800	5.326	0.008	0.021589	3.722	0.017	0.028624	7.8	5.98e-06	0.00011781		NAP1-related protein 2 (Nucleosome/chromatin assembly factor group A5) (Protein SET homolog 2)		Q8LC68	DNA	DNA synthesis/chromatin structure	-0.178251	0.50925		up	426584±142893	711064±177981	581915±376308	443042±274789	377781±248619	425397±338950	2306568±1235653	228445±246236	283043±328037	514152±271360	689538±121395	704056±503417
Lus10037870	AT3G20630	6.167	0.004	0.015385	1.431	0.245	0.32886	0.514	0.795	0.85946		Ubiquitin carboxyl-terminal hydrolase 14 (EC 3.4.19.12) (Deubiquitinating enzyme 14) (AtUBP14) (TITAN-6 protein) (Ubiquitin thioesterase 14) (Ubiquitin-specific-processing protease 14)	3.4.19.12	Q8L6Y1	protein metabolism	protein degradation	-0.305737	0.677335		up	185900±23469	404014±189445	259750±134149	236650±114252	337680±161897	179922±102247	351238±242673	471859±288877	242748±158346	242930±299167	369046±105552	34725±69450
Lus10008025	AT1G80600	29.027	4.3e-09	1.075e-07	22.444	2.41e-09	2.2952e-08	37.426	7.7e-17	1.54e-14		Acetylornithine aminotransferase, chloroplastic/mitochondrial (ACOAT) (EC 2.6.1.11) (Acetylornithine transaminase) (AOTA) (Protein HOPW1-1-INTERACTING 1)	2.6.1.11	Q9M8M7	amino acid metabolism	amino acid synthesis	-0.113816	0.631112		up	2470803±119713	2497593±149834	2874807±345893	2517088±145487	2287788±182339	202692±187404	280435±166030	3888202±529906	3369104±257509	1366426±1015162	2061505±305717	609736±748900
Lus10037206	AT1G14410	14.251	1.27e-05	0.00010008	14.631	5.76e-07	3.3374e-06	14.999	1e-09	4.925e-08		Single-stranded DNA-binding protein WHY1, chloroplastic (Protein PLASTID TRANSCRIPTIONALLY ACTIVE 1) (Protein WHIRLY 1) (AtWHY1)		Q9M9S3	RNA	RNA regulation of transcription	0.327277	0.946145		up	832980±243713	608646±260448	555589±56280	830513±237859	558085±296603	8243933±3978567	740464±387054	545641±76213	819153±197850	513226±263418	594310±158603	347131±334056
Lus10035563	AT5G03660	21.039	2.35e-07	3.24e-06	13.834	1.08e-06	6.3529e-06	14.169	2.39e-09	1.195e-07		N/A			not assigned	not assigned	0.405137	1.07285		up	24219807±4842994	17239427±3458516	35884463±4328517	4413143±628438	3369422±573923	62445372±28501303	21228463±9686311	26906157±654583	21270624±2722378	6587236±3966063	3926137±629793	4165570±1564513
Lus10012615	AT2G32720	10.816	0.000125	0.00088839	7.62	0.000273	0.00084886	5.392	0.000233	0.0023184		Cytochrome b5 isoform B (AtCb5-B) (Cytochrome b5 isoform 2) (Cytochrome b5 isoform E) (AtCb5-E)		O48845	Redox	ascorbate and glutathione	0.417621	1.04561		up	623872±499050	115430±115047	614574±637282	504827±476141	935349±863997	1364068±1875227	724666±669772	809884±687928	1541323±1084862	1968483±1102641	2966±5931	6151236±3252208
Lus10007535	AT5G13650	10.637	0.000142	0.0008875	8.993	7.24e-05	0.00021294	1.833	0.112	0.2055		Putative elongation factor TypA-like SVR3, chloroplastic (Protein HAPPY ON NORFLURAZON 23) (Protein SUPPRESSOR OF VARIEGATION 3)		F4K410	protein metabolism	protein synthesis	0.270677	0.744558		up	248212±102985	61665±123330	283063±35421	51903±65968	0±0	271981±224044	385054±270350	57300±114600	383289±192142	19202±38404	0±0	33385±49527
Lus10005553	AT1G78630	8.945	0.000478	0.0022233	7.848	0.000218	0.00063188	1.673	0.147	0.2625		50S ribosomal protein L13, chloroplastic (CL13) (Protein EMBRYO DEFECTIVE 1473)		Q9SYL9	protein metabolism	protein synthesis	-0.10312	0.439388		up	3155843±1528724	533196±744560	1885378±225117	2359613±2365487	0±0	1110752±795768	794363±1248661	108520±54859	139135±217806	236411±246927	181044±146366	0±0
Lus10022235	AT3G01500	8.273	0.000788	0.0045889	27.538	1.17e-10	2.3166e-09	9.535	5.59e-07	3.6894e-05		Beta carbonic anhydrase 1, chloroplastic (AtbCA1) (AtbetaCA1) (EC 4.2.1.1) (Beta carbonate dehydratase 1) (Protein SALICYLIC ACID-BINDING PROTEIN 3) (AtSABP3)	4.2.1.1	P27140	TCA / org transformation	carbonic anhydrases	0.279187	0.997593	up	down/up	1691960±314136	2597720±913632	2078600±518962	3091762±2036706	2990965±865008	2480182±1140868	4335229±1504503	2925267±1247105	3504226±866086	8294580±2321968	3518239±2219642	16874216±6301819
Lus10026343	AT2G21660	13.072	2.71e-05	0.00026694	23.54	1.22e-09	1.8488e-08	2.351	0.045	0.16118		Glycine-rich RNA-binding protein 7 (AtGR-RBP7) (AtRBG7) (Glycine-rich protein 7) (AtGRP7) (Protein COLD, CIRCADIAN RHYTHM, AND RNA BINDING 2) (Protein CCR2) (Small RNA binding protein 1) (AtSRBP1)		Q03250	RNA	RNA RNA binding	-0.413039	1.11642		down/up	53283991±4347993	54504260±7353930	48335235±2617415	51616063±4188867	43895452±3089825	44676267±5523132	63787293±4480934	70220356±3851115	54177683±6961356	47902104±6672408	50284777±3236074	32980759±13204755
Lus10023043	AT5G42020	126.5	2.74e-20	2.74e-18	20.07	1.13e-08	8.3704e-08	9.616	5.03e-07	1.6767e-05		Heat shock 70 kDa protein BIP2 (Heat shock 70 kDa protein 12) (Heat shock protein 70-12) (AtHsp70-12) (Luminal-binding protein 2) (AtBP2) (BiP2)		Q39043	stress	abiotic stress	0.753919	1.67467		down/up	236076188±5903524	228177054±9253557	352350440±13275250	244218875±10024892	223502533±11147856	329907371±38354759	250382637±10886812	281662529±10074252	306502104±11469566	219945246±14926612	213297081±7231581	266460472±21939256
Lus10025423	AT5G45930	5.663	0.006	0.013333	0.402	0.752	0.7596	8.292	2.99e-06	8.5429e-05		Magnesium-chelatase subunit ChlI-2, chloroplastic (Mg-chelatase subunit I-2) (EC 6.6.1.1) (Mg-protoporphyrin IX chelatase subunit ChlI-2)	6.6.1.1	Q5XF33	tetrapyrrole synthesis	tetrapyrrole synthesis	0.26302	0.866951		down/up	7335927±1767011	11007275±3910194	6338994±753979	4696434±835899	6507265±1470818	12641482±3340609	8794492±2434129	6926278±1205508	5762165±1283747	4348006±999754	7058560±600611	10902204±4146447
Lus10035758	AT4G34200	30.826	1.89e-09	4.2e-08	3.105	0.035	0.039106	1.998	0.083	0.1581		D-3-phosphoglycerate dehydrogenase 1, chloroplastic (EC 1.1.1.95) (Protein EMBRYO SAC DEVELOPMENT ARREST 9)	1.1.1.95	O49485	amino acid metabolism	amino acid synthesis	0.690305	1.52056		down/up	12128491±2582857	18274311±3296420	27266375±2204872	12722192±3571544	17563574±3169517	35002204±3806485	18097076±3528055	17868386±1894526	41950220±3732923	28921663±17992628	13936876±2230742	41744574±19573948
Lus10021115	AT3G54050	5.223	0.009	0.026597	19.065	2.23e-08	2.3239e-07	1.428	0.223	0.34767		Fructose-1,6-bisphosphatase 1, chloroplastic (FBPase1) (EC 3.1.3.11) (D-fructose-1,6-bisphosphate 1-phosphohydrolase) (Protein HIGH CYCLIC ELECTRON FLOW 1)	3.1.3.11	P25851	Photosynthesis	calvin cycle	-0.0118604	0.299272		down/up	798652±144841	690821±93391	834787±112238	594930±408160	26606±53212	181989±190205	520555±380755	292457±250713	445186±279713	92247±88855	20925±41850	182425±201404
Lus10031561	AT2G05710	6.948	0.002	0.0074074	1.051	0.378	0.42235	2.554	0.031	0.095385		Aconitate hydratase 3, mitochondrial (Aconitase 3) (mACO1) (EC 4.2.1.3) (Citrate hydro-lyase 3)	4.2.1.3	Q9SIB9	TCA / org transformation	TCA	-0.4005	1.05107	down	down/up	7207973±1219735	4781933±2422891	4250282±1247853	8959860±3375370	8406620±3661610	2689624±231238	5562214±2870639	4724850±2824251	6428842±3483727	7924169±4365063	9193460±985033	3320515±713026
Lus10004894	ATCG00120	4.567	0.015	0.046667	6.978	0.000518	0.0013359	0.76	0.605	0.69753		ATP synthase subunit alpha, chloroplastic (EC 7.1.2.2) (ATP synthase F1 sector subunit alpha) (F-ATPase subunit alpha)	7.1.2.2	P56757	Photosynthesis	light reaction	-0.323134	0.90483	up	down/up	2950525±957535	2250723±895469	1628725±467778	3708324±484095	3082526±1419162	2583831±560748	3857483±1466588	3718875±1067541	3892222±1358889	2995783±884213	2751930±324488	1395541±483329
Lus10000275	AT3G47520	4.608	0.015	0.027248	1.114	0.352	0.36876	1.343	0.256	0.37143		Malate dehydrogenase, chloroplastic (EC 1.1.1.37) (Chloroplastic malate dehydrogenase) (Chloroplastic MDH) (cpNAD-MDH) (Plastidic NAD-dependent malate dehydrogenase) (pNAD-MDH)	1.1.1.37	Q9SN86	TCA / org transformation	other organic acid transformatons	-0.302449	0.717476	up	down/up	1811727±448578	1475237±247509	1483993±978853	1931444±572656	934070±199746	735092±262377	1456602±449503	1535702±529320	1208426±311535	1406776±578610	1449184±565198	1089007±528876
Lus10037663	AT5G20630	14.235	1.28e-05	0.00011727	5.189	0.003	0.0048387	7.435	1.01e-05	8.8333e-05		Germin-like protein subfamily 3 member 3 (AtGER3) (AtGLP2)		P94072	stress	abiotic stress	-0.378781	0.994427	up	down/up	421790±44773	432469±59824	445049±221327	808421±229955	132382±133912	42796±85593	502482±191445	296116±175196	303001±217901	188270±142101	345372±205204	13311±26622
Lus10003195	AT5G46290	8.432	0.000699	0.003495	8.48	0.000118	0.00032778	5.465	0.000207	0.0010895		3-oxoacyl-[acyl-carrier-protein] synthase I, chloroplastic (EC 2.3.1.41) (Beta-ketoacyl-ACP synthase I) (KAS I)	2.3.1.41	P52410	lipid metabolism	FA synthesis and FA elongation	-0.13382	0.481062	down	down	0±0	0±0	11895±10529	25017±48280	169147±21357	0±0	0±0	1538±3077	1438±2877	32858±57712	75034±92082	41213±54722
Lus10015970	AT1G07890	25.074	2.87e-08	2.9908e-07	21.44	4.57e-09	3.7702e-08	8.599	1.96e-06	5.544e-05		L-ascorbate peroxidase 1, cytosolic (AP) (AtAPx01) (EC 1.11.1.11)	1.11.1.11	Q05431	Redox	ascorbate and glutathione	0.429723	1.05098	up	down	4141468±503362	5212547±250200	6993227±693698	4450689±449265	5980052±694425	7963950±625790	6668856±1247502	7385208±913841	11189336±842189	6037186±1498085	6908430±815938	4766907±2082586
Lus10032827	ATCG00480	5.232	0.009	0.030414	8.299	0.00014	0.00043556	1.208	0.318	0.49077		ATP synthase subunit beta, chloroplastic (EC 7.1.2.2) (ATP synthase F1 sector subunit beta) (F-ATPase subunit beta)	7.1.2.2	P19366	Photosynthesis	light reaction	0.0318671	0.697359	UP	down	5661656±1380784	3197309±640248	4291185±1258601	3942618±731777	2905014±285511	4922487±683344	9748224±5513813	6825563±1612242	6379816±653948	6115719±2150961	3214937±856816	6785238±2439660
Lus10022137	AT5G11520	10.173	0.000196	0.00071273	7.851	0.000217	0.00049318	5.083	0.000386	0.0033565		Aspartate aminotransferase 3, chloroplastic (EC 2.6.1.1) (Protein YELLOW-LEAF-SPECIFIC GENE 4) (Transaminase A)	2.6.1.1	P46644	amino acid metabolism	amino acid synthesis	-0.27808	0.700829		down	16919721±795963	16956693±412681	13817582±506571	18687730±840803	20299733±885406	19273965±1314338	13951634±2399773	19152830±1946511	18020881±900905	17522124±3215788	19202613±1147262	12433717±4595191
Lus10030358	AT3G03100	6.683	0.003	0.013814	3.33	0.027	0.046895	1.844	0.109	0.23845		Probable NADH dehydrogenase [ubiquinone] 1 alpha subcomplex subunit 12		Q9M9M9	mitochondrial electron transport / ATP synthesis	mitochondrial electron transport / ATP synthesis	0.255477	0.645896		down	1143747±127041	1493095±190927	1441297±101786	895511±238596	1122241±283400	1385454±156157	915177±359676	994766±372046	1399680±400454	859321±124230	1310427±306345	874319±415675
Lus10021610	AT1G05560	12.814	3.22e-05	0.00021252	12.472	3.3e-06	1.3335e-05	2.661	0.026	0.0792		UDP-glycosyltransferase 75B1 (EC 2.4.1.-) ((Uridine 5'-diphosphate-glucose:indol-3-ylacetyl)-beta-D-glucosyl transferase 1) (IAA-Glu synthase 1) (Indole-3-acetate beta-glucosyltransferase 1) (EC 2.4.1.121)	2.4.1.-; 2.4.1.121	Q9LR44	hormone metabolism	hormone metabolism	0.358614	0.993022		down	2746040±369410	3235260±355209	4312857±246327	2849694±215891	3301451±568496	4143722±1099540	2361397±582548	2649338±467449	3295153±589389	1805143±485522	2906503±568839	1991400±797969
Lus10017518	AT4G01370	5.196	0.009	0.026597	12.95	2.22e-06	1.332e-05	3.722	0.004	0.018419		Mitogen-activated protein kinase 4 (AtMPK4) (MAP kinase 4) (EC 2.7.11.24)	2.7.11.24	Q39024	signalling	MAP kinases	0.271202	0.818866		down	1475076±161536	1455529±132796	2358427±404353	1235943±239212	1180025±91045	1420909±232314	906786±372942	1074963±200443	1187120±352207	955067±299143	1462434±181839	993572±617303
Lus10031779	AT1G56070	6.023	0.005	0.017155	10.89	1.29e-05	4.7539e-05	1.719	0.136	0.25293		Elongation factor 2 (EF-2) (Protein LOW EXPRESSION OF OSMOTICALLY RESPONSIVE GENES 1)		Q9ASR1	protein metabolism	protein synthesis	0.35575	0.922841		down	95265282±4365593	97043281±3848010	106172657±6139691	88241889±5008844	86847984±3571067	102983918±6308759	66319181±9066820	57639111±4748206	66200993±4337969	91127255±20343310	82775904±2711479	138833895±63309501
Lus10027857	AT1G49820	11.558	7.48e-05	0.00049617	10.238	2.3e-05	8.0298e-05	1.285	0.281	0.42363		Methylthioribose kinase (AtMTK) (MTR kinase) (EC 2.7.1.100)	2.7.1.100	Q9C6D2	amino acid metabolism	amino acid metabolism misc	0.462566	1.04671		down	2047485±334097	2821501±428675	3172833±202813	1414453±291041	1597473±333853	1947846±241434	2257067±455437	2183545±284807	3728554±743758	1734639±798992	1686945±294769	2374173±1456914
Lus10009545	AT4G31120	16.369	3.4e-06	2.0297e-05	14.016	9.36e-07	4.6098e-06	2.406	0.04	0.091628		Protein arginine N-methyltransferase 1.5 (AtPMRT15) (AtPMRT5) (EC 2.1.1.319) (Shk1 kinase-binding protein 1 homolog)	2.1.1.319	Q8GWT4	C1-metabolism	C1-metabolism	0.442211	1.07236		down	2645437±169535	2993927±360507	3429986±403792	2533205±220988	2655821±323020	4408656±751939	2247966±993689	2662877±571861	3322440±550938	1864955±426569	1812830±438505	2065430±467598
Lus10012925	AT4G29210	5.203	0.009	0.01773	5.641	0.002	0.0030308	1.722	0.135	0.23068		Glutathione hydrolase 3 (EC 3.4.19.13) (Gamma-glutamyltransferase 3) (Gamma-glutamyltranspeptidase 3) (EC 2.3.2.2) (Gamma-glutamyltranspeptidase 4)	2.3.2.2; 3.4.19.13	Q9M0G0	Redox	ascorbate and glutathione	-0.26405	0.713322		down	9069629±1434176	9268956±2688172	8061663±1018415	8471063±1596774	7435129±584483	5654491±850114	5268526±2137384	7599982±1568840	6111163±900552	4944295±1413910	8536343±588392	4728391±4036583
Lus10039587	AT4G35630	17.722	1.52e-06	1.3217e-05	6.75	0.000654	0.001234	0.579	0.746	0.80649		Phosphoserine aminotransferase 1, chloroplastic (AtPSAT1) (EC 2.6.1.52) (Phosphohydroxythreonine aminotransferase)	2.6.1.52	Q96255	amino acid metabolism	amino acid synthesis	0.573341	1.35642		down	2087550±122639	2259401±527855	2979427±387378	2132985±485433	1967224±825842	3144505±871947	1619660±437831	1198874±120485	2231726±329975	1922089±225093	2184815±480545	2827126±292261
Lus10029681	AT1G21750	89.814	2.81e-17	5.5357e-15	5.599	0.002	0.0044773	8.879	1.34e-06	4.3997e-05		Protein disulfide isomerase-like 1-1 (AtPDIL1-1) (EC 5.3.4.1) (Protein disulfide-isomerase 1) (PDI 1) (Protein disulfide-isomerase 5) (AtPDI5)	5.3.4.1	Q9XI01	Redox	thioredoxin	0.77636	1.70517		down	15575100±2355747	15554860±1797857	30141469±1364496	16571976±1409756	17430274±739931	23987064±2170927	15704806±1089985	14832581±1568126	21581985±1923232	17138716±2438550	17583157±2401356	20491932±2741593
Lus10027858	AT1G49820	10.81	0.000125	0.00073162	4.047	0.012	0.019415	1.343	0.256	0.39647		Methylthioribose kinase (AtMTK) (MTR kinase) (EC 2.7.1.100)	2.7.1.100	Q9C6D2	amino acid metabolism	amino acid metabolism misc	0.454317	1.01818		down	1601199±446917	1490448±312220	1895484±431557	999604±201209	1387299±307257	1741067±283582	1103644±664736	1086065±303523	2125461±685586	635282±151450	1237479±495754	1292461±514025
Lus10042721	AT1G21750	16.59	2.98e-06	2.4461e-05	16.225	1.7e-07	1.1163e-06	4.001	0.002	0.010649		Protein disulfide isomerase-like 1-1 (AtPDIL1-1) (EC 5.3.4.1) (Protein disulfide-isomerase 1) (PDI 1) (Protein disulfide-isomerase 5) (AtPDI5)	5.3.4.1	Q9XI01	Redox	thioredoxin	0.427835	1.0806		down	1620076±264764	1389911±78612	2938713±444084	2376733±383424	3098919±1574282	5097541±1232130	1349057±356907	1545016±560027	2764440±454780	1633537±728825	2252472±69413	1541086±769705
Lus10038323	AT3G15020	4.45	0.017	0.030054	0.229	0.876	0.876	0.544	0.772	0.8492		Malate dehydrogenase 2, mitochondrial (EC 1.1.1.37) (Mitochondrial MDH2) (mMDH2) (Mitochondrial NAD-dependent malate dehydrogenase 2) (mNAD-MDH 2) (mtNAD-MDH2)	1.1.1.37	Q9LKA3	TCA / org transformation	TCA	0.373761	0.846902		down	822525±235266	832938±197116	1499159±107900	991250±337999	890608±220599	1379208±405600	909613±192024	1200778±213128	1170819±148542	784417±60869	554851±91799	1455550±1802244
Lus10016655	AT2G32810	6.391	0.003	0.011056	4.553	0.007	0.013394	1.096	0.378	0.49619		Beta-galactosidase 9 (Lactase 9) (EC 3.2.1.23)	3.2.1.23	Q9SCV3	misc	gluco-, galacto- and mannosidases	0.345236	0.829474		down	645271±321777	541932±392246	1153575±379862	1027824±560522	1580397±209551	1529651±653769	1190600±420859	1149548±474752	2253931±695108	431685±213767	1201350±441029	1220449±1346059
Lus10034315	AT1G68560	16.173	3.83e-06	5.0556e-05	2.593	0.063	0.097453	3.168	0.01	0.055		Alpha-xylosidase 1 (EC 3.2.1.177)	3.2.1.177	Q9S7Y7	misc	gluco-, galacto- and mannosidases	0.456452	1.03185		down	3327235±565485	3221825±369803	4128144±609506	5127528±1184606	3082591±813632	4579388±433984	4062430±1098352	3811114±216720	5417502±718180	3081123±693267	1915204±427326	5840299±2480289
Lus10036243	AT4G20260	10.396	0.000168	0.00063646	20.409	8.99e-09	1.2313e-07	5.577	0.000173	0.00142		Plasma membrane-associated cation-binding protein 1 (AtPCAP1) (Microtubule-destabilizing protein 25)		Q96262	signalling	phosphinositides	0.331646	0.845032		down	1105932±132142	2251147±1374787	2235932±1197932	3861444±1931760	4378581±828110	10086185±3247985	2240149±2331299	1108203±137741	780719±114239	2884329±1636777	1283435±317042	5387408±2090273
Lus10022670	AT4G00620	5.063	0.01	0.028696	2.313	0.087	0.1188	0.526	0.786	0.82781		Bifunctional protein FolD 4, chloroplastic (Protein EMBRYO DEFECTIVE 3127) (Tetrahydrofolate dehydrogenase/cyclohydrolase 4) [Includes: Methylenetetrahydrofolate dehydrogenase (EC 1.5.1.5); Methenyltetrahydrofolate cyclohydrolase (EC 3.5.4.9)]	1.5.1.5; 3.5.4.9	O65271	C1-metabolism	C1-metabolism	0.353374	0.783113		down	159963±156688	146814±148492	245695±204864	50351±72152	76546±65082	284352±251308	88074±92077	197271±228598	332572±206772	31935±39137	48101±61558	90018±87344
Lus10036288	AT2G24270	16.865	2.52e-06	3.546e-05	8.646	0.000101	0.00033162	1.309	0.271	0.43404		NADP-dependent glyceraldehyde-3-phosphate dehydrogenase (EC 1.2.1.9) (Aldehyde dehydrogenase family 11 member A3) (Glyceraldehyde-3-phosphate dehydrogenase [NADP(+)]) (Non-phosphorylating glyceraldehyde 3-phosphate dehydrogenase) (Triosephosphate dehydrogenase)	1.2.1.9	Q1WIQ6	glycolysis	glycolysis	0.508665	1.24151		down	919278±417763	611499±410032	6019082±540831	1919356±469304	1720451±407180	12414851±6021624	6058455±3826484	11567907±1715489	12487236±1046972	1253631±215229	1496807±396488	8739217±11482533
Lus10040959	AT3G56130	9.097	0.000427	0.0029154	42.814	7.52e-14	3.63e-12	6.255	5.95e-05	0.001309		N/A			lipid metabolism	FA synthesis and FA elongation	0.233582	1.03509		down	1176432±397091	1075113±260423	1116465±180887	1001094±301707	2128862±698945	9963372±3815510	7488894±3133148	10488528±1368457	9945407±4455743	1819074±676657	1883637±324826	1713130±583853
Lus10034142	AT5G04710	5.459	0.007	0.021875	1.336	0.273	0.33091	0.869	0.524	0.61287		N/A			protein metabolism	protein degradation	0.38014	0.805248		down	31034±16848	37919±11962	47285±11811	25667±32050	6194±7676	67433±45807	28627±64011	23600±20261	66060±12464	10747±13726	19776±13919	26026±21471
Lus10006931	AT3G63140	16.258	3.64e-06	3.432e-05	1.67	0.185	0.23038	5.851	0.000112	0.001848		Chloroplast stem-loop binding protein of 41 kDa a, chloroplastic (CSP41-a)		Q9LYA9	RNA	RNA regulation of transcription	0.53061	1.14291		down	70322±63847	176076±113151	599980±365445	198073±129618	459884±410987	706926±182595	301752±81853	453550±241120	271291±77177	107782±128350	24890±20761	1545328±924323
Lus10034001	AT4G15545	6.389	0.003	0.011111	1.355	0.267	0.29022	0.567	0.754	0.81622		Uncharacterized protein At4g15545		Q93W28	not assigned	not assigned	0.400826	0.864649		down	0±0	0±0	53373±106746	97827±138754	0±0	266306±247061	12760±28532	0±0	119487±238973	39505±48678	0±0	256029±326934
Lus10022255	AT5G14660	4.457	0.017	0.038202	4.951	0.004	0.0061538	2.655	0.026	0.073239		Peptide deformylase 1B, chloroplastic/mitochondrial (AtDEF2) (AtPDF1B) (PDF 1B) (EC 3.5.1.88) (Polypeptide deformylase)	3.5.1.88	Q9FUZ2	misc	misc2	0.285395	0.658586		down	280217±560434	18439±36879	1007293±791770	0±0	0±0	0±0	92093±205925	30824±61647	0±0	242138±371130	0±0	342787±238003
Lus10012892	AT2G40490	6.748	0.003	0.011056	18.64	2.99e-08	3.3056e-07	4.068	0.002	0.011056		Uroporphyrinogen decarboxylase 2, chloroplastic (UPD2) (URO-D2) (EC 4.1.1.37)	4.1.1.37	O22886	tetrapyrrole synthesis	tetrapyrrole synthesis	0.256265	0.94946		down	0±0	185776±274849	0±0	51609±73000	0±0	392470±160369	247216±203777	514419±81373	550656±232101	99833±99835	45440±55666	137697±93180
Lus10013488	AT1G15140	5.015	0.01	0.024937	1.704	0.178	0.22478	2.952	0.015	0.046905		N/A			Photosynthesis	light reaction	0.155609	0.40513		down	178244±157523	230492±165483	359566±125099	149512±154037	174115±146157	267751±148842	526530±201098	0±0	289010±155456	417203±227490	237283±141390	364367±255525
Lus10021675	AT5G10860	14.885	8.48e-06	5.471e-05	25.251	4.36e-10	7.9273e-09	4.096	0.002	0.0097561		CBS domain-containing protein CBSX3, mitochondrial		Q9LEV3	not assigned	not assigned	-0.391858	0.930522	down		15236841±1709344	14523710±1837462	13844454±2267427	27750929±3484903	24631743±2606905	17083518±4120986	16896917±3611863	18374205±716505	16944012±2992679	23827326±1828168	20410525±1760599	16249283±2525935
Lus10000970	AT1G09760	6.087	0.004	0.013655	2.224	0.097	0.12804	2.426	0.039	0.10578		U2 small nuclear ribonucleoprotein A' (U2 snRNP A')		P43333	RNA	RNA processing	-0.402052	0.930494	down		4692837±376095	4909485±437665	4623208±148017	5193287±244092	5079348±351412	4960170±483520	4828791±1000822	4504524±352375	4228130±438569	5157177±842428	5076526±506369	3164479±1414838
Lus10026750	AT2G27040	5.627	0.006	0.023176	12.306	3.8e-06	2.0232e-05	1.35	0.253	0.41862		Protein argonaute 4 (AtAGO4) (Protein OVEREXPRESSOR OF CATIONIC PEROXIDASE 11)		Q9ZVD5	RNA	RNA regulation of transcription	0.166347	0.847858	down		1746949±195555	2082557±876162	2860108±478237	1966244±429738	2632019±652583	3118512±623619	2829000±1329816	4632728±516842	3485690±523323	1463440±646127	1852562±620949	1772899±1704552
Lus10028227	AT4G37870	7.721	0.001	0.0027778	33.042	6.44e-12	1.61e-10	10.863	1.04e-07	1.04e-05		Phosphoenolpyruvate carboxykinase (ATP) 1 (AtPCK1) (PEP carboxykinase 1) (PEPCK 1) (EC 4.1.1.49)	4.1.1.49	Q9T074	gluconeogenesis / glyoxylate cycle	gluconeogenesis / glyoxylate cycle	-0.107984	0.420667	down		36883392±5277562	23518713±3113316	23021686±2880531	14233446±2527450	12698115±1546748	20841898±2159265	23689274±4078583	20237670±1918244	17107497±1795702	19705030±1643406	21875012±2653868	20621157±4393400
Lus10008687	AT3G12390	6.982	0.002	0.0054247	9.543	4.34e-05	0.00011772	1.572	0.175	0.27439		Nascent polypeptide-associated complex subunit alpha-like protein 1 (NAC-alpha-like protein 1) (Alpha-NAC-like protein 1)		Q9LHG9	protein metabolism	protein synthesis	-0.107473	0.5308	down		4908606±278860	4996573±551576	5173070±1079747	6672335±1377294	8475962±990090	7084605±1136309	5320082±590357	7105582±486706	6630517±575017	5003112±2118183	7157830±1056873	4273548±2263077
Lus10011454	AT1G62020	13.134	2.6e-05	0.00021558	11.147	1.03e-05	4.019e-05	2.038	0.078	0.16583		Coatomer subunit alpha-1 (Alpha-coat protein 1) (Alpha-COP 1)		Q94A40	cell	cell vesicle transport	-0.481747	1.21668	down		9335541±731836	8112465±1557862	7246066±874279	11194658±1264032	10097022±770511	7361399±909504	8055907±1488701	7814814±926624	7806067±1624879	7419737±1895078	7724143±749627	4592582±2017728
Lus10033947	AT4G01100	4.333	0.018	0.045114	2.916	0.043	0.064992	0.743	0.618	0.70731		Mitochondrial adenine nucleotide transporter ADNT1 (Adenine nucleotide transporter 1)		O04619	transport	transport metabolite transporters at the mitochondrial membrane	0.332574	0.775528	down		4061977±667668	3466458±925240	4631231±1833614	5552983±913831	4298840±1250844	5734975±644598	3483107±788298	4050905±1212931	4793220±146643	3012948±278092	3604412±395674	5152405±3176113
Lus10019117	AT5G10860	70.535	2.78e-15	1.39e-13	9.981	2.9e-05	8.5294e-05	4.493	0.001	0.0058824		CBS domain-containing protein CBSX3, mitochondrial		Q9LEV3	not assigned	not assigned	-0.706822	1.5655	down		16964651±1393386	14989086±1497070	13559167±1191584	22173119±1834225	16325658±1161434	12328719±617140	19209949±1938322	16544609±758703	13886591±565630	16608120±1638574	15620032±1958692	9426243±2861831
Lus10017868	AT5G15650	26.932	1.16e-08	1.9333e-07	4.052	0.012	0.014907	1.338	0.258	0.36857		UDP-arabinopyranose mutase 2 (EC 5.4.99.30) (Reversibly glycosylated polypeptide 2) (AtRGP2) (UDP-L-arabinose mutase 2)	5.4.99.30	Q9LFW1	cell wall	cell wall proteins	0.665546	1.48387	down		5562080±939450	5382741±564317	9424747±1884810	5796239±986483	7825904±1634375	10432536±749178	5163069±1572584	5084057±1076837	7952853±832487	5636980±1168498	6614181±2032101	7776655±2173252
Lus10030158	AT2G39800	4.295	0.019	0.04346	10.673	1.56e-05	7.761e-05	2.816	0.019	0.064085		Delta-1-pyrroline-5-carboxylate synthase A (P5CS A) [Includes: Glutamate 5-kinase (GK) (EC 2.7.2.11) (Gamma-glutamyl kinase); Gamma-glutamyl phosphate reductase (GPR) (EC 1.2.1.41) (Glutamate-5-semialdehyde dehydrogenase) (Glutamyl-gamma-semialdehyde dehydrogenase)]	1.2.1.41; 2.7.2.11	P54887	amino acid metabolism	amino acid synthesis	0.238693	0.856546	down		10052432±674551	9422750±1073397	9613955±1808176	11327781±1152757	9501135±1281664	17458670±3974543	12891780±3605243	15554813±1263012	14161995±2121234	8666433±247903	8145669±480599	10657696±6159736
Lus10029837	AT1G53310	52.738	4.82e-13	3.1973e-11	11.292	9.04e-06	3.7478e-05	2.182	0.06	0.13884		Phosphoenolpyruvate carboxylase 1 (AtPPC1) (PEPC 1) (PEPCase 1) (EC 4.1.1.31) (107-kDa PEPC polypeptide)	4.1.1.31	Q9MAH0	glycolysis	glycolysis	-0.716625	1.52051	down		271633522±18045588	233491332±30051532	217396999±26185055	226205828±20196449	197408268±27176437	122807615±12164248	260386489±10242211	231077698±29755891	145801885±36014657	226463210±17349514	229146306±35813837	149685059±30244433
Lus10017653	AT1G53310	27.212	1.01e-08	2.2332e-07	13.846	1.07e-06	5.9147e-06	1.973	0.087	0.17666		Phosphoenolpyruvate carboxylase 1 (AtPPC1) (PEPC 1) (PEPCase 1) (EC 4.1.1.31) (107-kDa PEPC polypeptide)	4.1.1.31	Q9MAH0	glycolysis	glycolysis	-0.609741	1.37369	down		31865305±2600061	26408425±3239187	24733893±2022641	24986109±2925405	25458715±2810720	18177831±2269423	30544259±4107592	29788494±2480965	23855950±4204651	24011859±3708165	25832674±2570903	13836396±4663943
Lus10035823	AT4G30920	4.787	0.013	0.02416	9.928	3.04e-05	9.3575e-05	3.678	0.004	0.016082		Leucine aminopeptidase 2, chloroplastic (EC 3.4.11.1) (Leucyl aminopeptidase 2) (AtLAP2) (Proline aminopeptidase 2) (EC 3.4.11.5) (Prolyl aminopeptidase 2)	3.4.11.1; 3.4.11.5	Q944P7	protein metabolism	protein degradation	-0.288887	0.87854	down		1415045±127493	1192699±126135	1097230±126213	1303410±184544	867240±154032	783783±226865	1077473±735613	2040027±277343	1156822±246333	683075±362475	910917±80230	511438±579844
Lus10004696	AT2G39800	12.675	3.53e-05	0.00027018	4.891	0.005	0.010153	1.762	0.126	0.24582		Delta-1-pyrroline-5-carboxylate synthase A (P5CS A) [Includes: Glutamate 5-kinase (GK) (EC 2.7.2.11) (Gamma-glutamyl kinase); Gamma-glutamyl phosphate reductase (GPR) (EC 1.2.1.41) (Glutamate-5-semialdehyde dehydrogenase) (Glutamyl-gamma-semialdehyde dehydrogenase)]	1.2.1.41; 2.7.2.11	P54887	amino acid metabolism	amino acid synthesis	0.471072	1.0967	down		2219631±508449	2425206±447042	4469400±934281	3532638±465589	2634570±940658	4947901±1083220	2923387±1030897	2063588±194987	3404592±1505139	2031227±907981	2458105±703864	2679462±1069323
Lus10029463	AT5G65750	5.456	0.007	0.024945	4.816	0.005	0.009899	2.288	0.05	0.1225		N/A			TCA / org transformation	TCA	0.288424	0.694707	down		1272156±164801	1126341±187503	1678502±332397	1776452±230091	1410747±276015	1549467±378076	1294478±250895	1064006±259226	1125766±155667	1757030±528345	1176207±195322	2765051±1494455
Lus10005962	AT5G65750	8.515	0.000657	0.0037874	1.446	0.24	0.29158	8.844	1.4e-06	5.488e-05		N/A			TCA / org transformation	TCA	0.225577	0.67204	down		1028715±248107	1099617±348517	1628843±233581	1119030±190564	1475386±334094	1777072±266461	878418±147407	1204524±368082	1735471±200534	1236593±469369	1834066±124719	623083±482660
Lus10022731	AT5G51110	5.479	0.007	0.021212	1.901	0.141	0.15495	0.944	0.472	0.55858		Probable pterin-4-alpha-carbinolamine dehydratase, chloroplastic (EC 4.2.1.96) (4-alpha-hydroxy-tetrahydropterin dehydratase) (PCD/DCoH-like protein 1) (Protein AIRP2 TARGET PROTEIN 1) (Protein SDIR1-INTERACTING PROTEIN 1)	4.2.1.96	Q9LU63	not assigned	not assigned	0.385291	0.833251	down		236905±114812	654771±356061	731782±163952	143180±168263	114529±43873	516784±115969	332810±266565	457650±259306	483749±284209	291476±140659	452399±199458	1184999±1279222
Lus10020701	AT1G53310	8.662	0.000589	0.0026047	6.826	0.000605	0.001323	12.077	2.44e-08	1.2139e-06		Phosphoenolpyruvate carboxylase 1 (AtPPC1) (PEPC 1) (PEPCase 1) (EC 4.1.1.31) (107-kDa PEPC polypeptide)	4.1.1.31	Q9MAH0	glycolysis	glycolysis	-0.14102	0.691958	down		3110733±464146	3038718±814473	2205147±615779	3688872±653840	3214753±783553	6953051±3082428	3558844±984386	12179358±1220047	1805165±850778	3044726±1321328	4088496±802731	2859810±4765849
Lus10036570	AT2G45770	7.81	0.001	0.00495	27.869	9.76e-11	2.1472e-09	4.032	0.002	0.015231		Cell division protein FtsY homolog, chloroplastic (Chloroplast SRP receptor homolog, alpha subunit CpFtsY) (Fused signal recognition particle receptor)		O80842	protein metabolism	protein handling	-0.281501	0.887659	down		183467±167124	296474±163358	89464±76222	3093151±1393257	2107391±221732	434442±797171	107227±208495	24894±49787	32430±64861	1790391±851134	1594402±256538	1246150±1088670
Lus10035883	AT1G62020	58.238	8.72e-14	8.9948e-12	77.331	8.62e-19	1.7154e-16	25.155	1.61e-13	3.2039e-11		Coatomer subunit alpha-1 (Alpha-coat protein 1) (Alpha-COP 1)		Q94A40	cell	cell vesicle transport	-0.445558	1.11699	down		6549177±434972	6504586±578970	5693493±571359	25776329±2142001	23667319±1790069	3419228±2613303	4044481±2783498	8901757±1072576	7334290±386921	23023591±2276514	19111466±2419387	8571770±6695601
Lus10011282	AT1G11750	9.335	0.000359	0.0017681	21.51	4.37e-09	4.7827e-08	15.668	5.1e-10	3.349e-08		ATP-dependent Clp protease proteolytic subunit 6, chloroplastic (EC 3.4.21.92) (Endopeptidase ClpP6) (nClpP6) (nClpP1)	3.4.21.92	Q9SAA2	protein metabolism	protein degradation	-0.185349	0.478532	down		443938±242647	1250703±611969	1940156±764077	1009612±234145	834261±278109	1434690±622522	1146076±370035	1436528±623256	1106868±173624	3701138±2416024	6047089±449789	244152±67983
Lus10010206	AT3G19760	20.873	2.57e-07	3.9538e-06	39.009	3.88e-13	8.6222e-12	12.986	8.65e-09	1.73e-06		Eukaryotic initiation factor 4A-III homolog (AteIF4AIII) (eIF-4A-III) (eIF4A-III) (EC 3.6.4.13) (DEAD-box ATP-dependent RNA helicase 2) (AtRH02)	3.6.4.13	Q94A52	protein metabolism	protein synthesis	0.00729379	0.340679	down/up		21164417±1444857	21435998±850629	23327814±2899474	22029143±1113615	57250434±3082355	32750276±13183363	24823346±3395430	37780021±3815555	44397030±7124621	52607853±5864887	55219365±941310	37961614±12077016
Lus10001631	AT2G18960	12.452	4.09e-05	0.00037609	5.858	0.002	0.0041915	2.187	0.06	0.19377		ATPase 1, plasma membrane-type (EC 7.1.2.1) (Proton pump 1)	7.1.2.1	P20649	transport	transport	-0.500556	1.17762	up		84458328±13587815	72264428±16406728	75030691±10327775	89929640±13876415	96348415±9106584	63058492±2842986	66160591±8683686	73459397±8594697	57387499±9131232	84650100±6964578	81508728±13734095	62019769±11720581
Lus10011125	AT1G79750	6.165	0.004	0.012903	8.974	7.37e-05	0.0002586	1.233	0.306	0.408		NADP-dependent malic enzyme 4, chloroplastic (AtNADP-ME4) (NADP-malic enzyme 4) (EC 1.1.1.40)	1.1.1.40	Q9CA83	TCA / org transformation	other organic acid transformatons	0.371734	0.92054	up		13732883±2279129	11904082±2267731	16760119±1408401	14621739±2579125	18911137±3375337	18695157±4428288	16630685±4214506	15865671±1823055	20990494±2455941	23200784±3945756	17967793±2774419	27656602±10825697
Lus10020180	AT4G31300	16.486	3.17e-06	2.0254e-05	4.798	0.005	0.0069366	3.358	0.007	0.024625		Proteasome subunit beta type-6 (EC 3.4.25.1) (20S proteasome beta subunit A-1) (Proteasome component D) (Proteasome subunit beta type-1)	3.4.25.1	Q8LD27	protein metabolism	protein degradation	0.366425	0.927723	up		15358583±874036	20080120±892484	17772100±1031061	15176193±793093	18068567±1140901	20048509±686186	13512448±1752400	16659692±745021	20943769±1703861	19356041±1943501	21062913±1053157	19459679±5992336
Lus10014563	AT4G39280	6.221	0.004	0.013793	22.165	2.88e-09	3.2e-08	10.956	9.27e-08	2.06e-06		Phenylalanine--tRNA ligase alpha subunit, cytoplasmic (EC 6.1.1.20) (Phenylalanyl-tRNA synthetase alpha subunit) (PheRS)	6.1.1.20	Q9T034	protein metabolism	protein handling	0.238135	0.779721	up		6484177±418153	7346389±596809	6708954±418920	7304142±452920	8456175±1214808	11469560±1374048	6796950±474059	6337771±159197	6996459±652181	8492778±938790	6877160±709129	7122010±1116255
Lus10026476	AT3G09630	9.323	0.000362	0.0013784	3.843	0.015	0.019412	6.551	3.78e-05	0.00057572		60S ribosomal protein L4-1 (L1)		Q9SF40	protein metabolism	protein synthesis	-0.345036	0.800714	up		239588422±20326560	237404380±17721844	201569579±18391411	201423936±7756524	216638361±7981129	232648035±8813018	216247909±12518428	244883190±10431885	225575595±6077849	221019850±40477403	237212236±15495807	150387830±42740642
Lus10023180	AT1G65980	24.104	4.68e-08	1.1583e-06	6.47	0.000871	0.0022994	1.823	0.114	0.24535		Peroxiredoxin-2B (EC 1.11.1.25) (Glutaredoxin-dependent peroxiredoxin) (Peroxiredoxin IIB) (Peroxiredoxin TPx1) (Thioredoxin peroxidase 2B) (Thioredoxin-dependent peroxidase 1)	1.11.1.25	Q9XEX2	Redox	peroxiredoxin	0.631915	1.3978	up		70451385±2869491	79728017±5502134	99898380±2468743	68746992±4691927	61358690±1726387	75818455±2627259	81797641±9719089	79274591±4226722	107655075±7587989	70691369±7582463	70307524±6060067	112466267±39078286
Lus10036337	AT2G47470	5.857	0.005	0.019412	6.276	0.001	0.0026053	3.594	0.005	0.034138		Protein disulfide-isomerase like 2-1 (AtPDIL2-1) (EC 5.3.4.1) (P5) (Protein MATERNAL EFFECT EMBRYO ARREST 30) (Protein UNFERTILIZED EMBRYO SAC 5) (Protein disulfide isomerase 11) (AtPDI11) (Protein disulfide-isomerase A6) (Protein disulfide-isomerase like 4-1) (AtPDIL4-1)	5.3.4.1	O22263	Redox	thioredoxin	-0.363764	1.01476	up		9342204±1298419	7055348±712499	10123652±627705	12667482±1606945	11762828±1557691	8772877±2315371	10086158±1849446	11363625±573635	8618233±648440	9327714±3387609	9597196±1711594	5900479±2559002
Lus10029559	AT4G37930	6.401	0.003	0.010909	6.975	0.00052	0.001625	1.347	0.254	0.37353		Serine hydroxymethyltransferase 1, mitochondrial (AtSHMT1) (EC 2.1.2.1) (Glycine hydroxymethyltransferase 1) (Serine Transhydroxymethyltransferase) (STM) (Serine methylase 1)	2.1.2.1	Q9SZJ5	amino acid metabolism	amino acid synthesis	0.328788	0.93362	up		15254994±2135691	13104769±1862942	14473750±809239	14010054±1542191	13374917±1997714	20863417±6103733	20964837±3650494	19280146±5552404	21384419±3156018	12841939±2060195	11794420±2065287	19799844±8291300
Lus10007948	AT2G18960	5.535	0.007	0.026019	8.186	0.000157	0.00044184	1.441	0.218	0.38345		ATPase 1, plasma membrane-type (EC 7.1.2.1) (Proton pump 1)	7.1.2.1	P20649	transport	transport	-0.326853	0.936387	up		3187440±478545	3602426±837529	2954513±374159	2945011±319980	3297990±1251080	1877019±345264	2400505±885682	1701096±423338	1589678±323437	2112683±227868	3005601±584106	2069620±1170625
Lus10023662	AT1G65980	4.737	0.013	0.037304	8.29	0.000142	0.0005112	3.809	0.003	0.022846		Peroxiredoxin-2B (EC 1.11.1.25) (Glutaredoxin-dependent peroxiredoxin) (Peroxiredoxin IIB) (Peroxiredoxin TPx1) (Thioredoxin peroxidase 2B) (Thioredoxin-dependent peroxidase 1)	1.11.1.25	Q9XEX2	Redox	peroxiredoxin	0.209771	0.566033	up		33367233±4515024	26968242±1189103	35010914±6000670	20910826±1909177	18940154±4126745	21303087±6897341	30256868±6890351	20400705±3185434	18300244±2862875	23882270±5681027	22443750±3766004	40086539±15833001
Lus10010885	AT2G37770	18.703	8.62e-07	1.1436e-05	2.958	0.041	0.057865	3.643	0.004	0.018512		NADPH-dependent aldo-keto reductase, chloroplastic (AtChlAKR) (EC 1.1.1.-) (Aldo-keto reductase family 4 member C9)	1.1.1.-	Q0PGJ6	minor CHO metabolism	minor CHO metabolism	0.545068	1.16322	up		22015608±661097	25324045±2087207	39482987±2639042	25906281±3436087	29247342±4774129	33555024±4392796	25453948±4021330	28470526±3154653	32319895±2856004	31551556±1799269	34311906±3583925	33022016±8688700
Lus10002001	AT4G23100	38.117	8.81e-11	1.9284e-09	35.707	1.77e-12	8.0442e-11	6.353	5.12e-05	0.00058553		Glutamate--cysteine ligase, chloroplastic (EC 6.3.2.2) (Gamma-ECS) (GCS) (Gamma-glutamylcysteine synthetase) (Protein ROOT MERISTEMLESS 1) (AtGCL) (Protein cadmium-sensitive 2) (Protein phytoalexin-deficient 2)	6.3.2.2	P46309	Redox	ascorbate and glutathione	0.561839	1.24421	UP		15514326±1852384	18226182±932334	25697798±2019514	12455435±4090493	10244888±415114	12617558±812413	15133543±3645824	15598681±2753807	18967315±554396	15375474±2002333	18360863±2274911	27654541±1855311
Lus10001938	AT4G31990	7.09	0.002	0.0053333	6.41	0.000927	0.0016667	4.44	0.001	0.0058824		Aspartate aminotransferase, chloroplastic (EC 2.6.1.1) (Transaminase A)	2.6.1.1	P46248	amino acid metabolism	amino acid synthesis	0.375234	1.01274	up		26784295±419950	29664318±1119256	30486896±2671894	29485631±2682957	30994574±1049821	34709413±3312575	39774864±12865118	37894017±2091921	37171856±3760862	27646505±1790070	29590532±2125418	50957244±13737123
Lus10041472	AT3G25800	25.175	2.73e-08	6.825e-07	19.747	1.4e-08	1.6471e-07	2.628	0.027	0.093103		Serine/threonine-protein phosphatase 2A 65 kDa regulatory subunit A beta isoform (AtA beta) (PP2A, subunit A, beta isoform)		Q38950	protein metabolism	protein handling	-0.296519	0.835123	up		15398989±1740031	12508605±1230115	10900403±1585074	15814785±1986470	12968247±784989	14707497±2586332	14651253±2880503	10187035±849794	7802102±1090060	19915350±1584854	13813613±2444552	16308493±2510403
Lus10012797	AT3G06350	15.057	7.61e-06	5.3814e-05	6.801	0.00062	0.0012527	5.277	0.000281	0.002419		Bifunctional 3-dehydroquinate dehydratase/shikimate dehydrogenase, chloroplastic (DHQ-SDH protein) (DHQase-SORase) (Protein EMBRYO DEFECTIVE 3004) [Includes: Dehydroquinate dehydratase (DHQ) (EC 4.2.1.10); Shikimate dehydrogenase (SDH) (EC 1.1.1.25)]	1.1.1.25; 4.2.1.10	Q9SQT8	amino acid metabolism	amino acid synthesis	-0.381957	0.890575	up		7338634±1070317	6945526±685517	5972732±725178	8535579±727561	8048253±1202848	6731019±469614	7161433±865116	12564971±2148797	6655349±705234	9549236±2642940	9790030±1507743	7607115±1635663
Lus10031254	AT3G20820	5.263	0.008	0.02807	2.57	0.065	0.10078	1.745	0.13	0.26		N/A			not assigned	not assigned	-0.193639	0.473592	up		1364959±515801	928731±126875	697730±190449	1912350±225175	1133988±284679	969947±416266	1007535±282057	953138±130050	961350±151400	1285349±312980	956513±175863	1378129±1114300
Lus10010957	AT5G17310	13.947	1.54e-05	8.5556e-05	29.024	5.18e-11	1.1511e-09	6.23	6.19e-05	0.00088429		UTP--glucose-1-phosphate uridylyltransferase 1 (EC 2.7.7.9) (UDP-glucose pyrophosphorylase 1) (AtUGP1) (UDPGP 1) (UGPase 1)	2.7.7.9	P57751	glycolysis	glycolysis	-0.371181	1.15191	up		4893756±507165	4091171±479543	4210400±447592	6977998±909954	4892090±1125965	3406175±457224	4136601±718525	3552223±326352	3421732±769725	2135736±864141	3407198±673581	1807153±1181775
Lus10003384	AT5G54960	7.046	0.002	0.00625	72.776	2.97e-18	2.97e-16	2.222	0.056	0.12584		Pyruvate decarboxylase 2 (AtPDC2) (EC 4.1.1.1)	4.1.1.1	Q9FFT4	fermentation	PDC	-0.156401	0.672258	up		178406±127445	420654±93181	319187±360331	1475489±221943	2035538±218877	1378151±173347	340849±241355	323453±90248	275966±274786	1422772±401326	1544060±299327	885050±527240
Lus10040179	AT4G33950	4.861	0.012	0.025532	1.488	0.229	0.23608	0.841	0.544	0.63626		Serine/threonine-protein kinase SRK2E (EC 2.7.11.1) (Protein OPEN STOMATA 1) (SNF1-related kinase 2.6) (SnRK2.6) (Serine/threonine-protein kinase OST1)	2.7.11.1	Q940H6	protein metabolism	protein handling	-0.37213	0.821148	up		2607480±1223382	2886486±1072947	1993614±283832	2133655±1048297	2620871±228736	2066246±389876	3505734±1660769	2855933±351211	2294350±264472	2330792±1039359	3114989±969272	1316382±714088
Lus10031236	AT3G45140	9.072	0.000435	0.001566	0.655	0.584	0.60221	1.494	0.2	0.30462		Lipoxygenase 2, chloroplastic (AtLOX2) (EC 1.13.11.12)	1.13.11.12	P38418	hormone metabolism	hormone metabolism	-0.489135	1.0576	up		1981911±169197	1812353±550078	1467698±186638	1920684±326054	2187642±586641	1410367±350657	1716940±825707	1594388±308063	1464399±342181	2343164±285554	1757459±314117	988948±652509
Lus10001525	AT1G09340	13.388	2.21e-05	0.00016207	4.149	0.011	0.017424	3.295	0.008	0.033702		Chloroplast stem-loop binding protein of 41 kDa b, chloroplastic (CSP41-b) (Heteroglycan-interacting protein 1.3) (Protein CHLOROPLAST RNA BINDING) (Protein Gb5f)		Q9SA52	not assigned	not assigned	-0.48122	1.13356	up		15229799±1070942	14243899±2009662	8939759±1136089	18557748±5653270	14057492±3759510	7727166±1817769	11733936±1999635	11253993±1345797	11263464±2012470	10510413±2335875	10664477±801313	8867036±4090916
Lus10032150	AT5G14780	142.69	2.17e-21	4.34e-19	14.252	7.76e-07	3.6093e-06	1.723	0.135	0.216		Formate dehydrogenase, chloroplastic/mitochondrial (FDH) (EC 1.17.1.9) (NAD-dependent formate dehydrogenase)	1.17.1.9	Q9S7E4	C1-metabolism	C1-metabolism	0.879042	1.88646	up		9865558±1097435	11864709±1830959	24369296±3142144	9925456±1677880	10935434±2740135	20272614±1909731	9715343±2375236	9292410±1608826	19942492±2202665	12166225±1292451	15979904±3964295	28026258±2757697
Lus10027820	AT5G54960	17.872	1.39e-06	1.7375e-05	2.373	0.081	0.094186	1.55	0.182	0.28217		Pyruvate decarboxylase 2 (AtPDC2) (EC 4.1.1.1)	4.1.1.1	Q9FFT4	fermentation	PDC	-0.571846	1.22831	up		7264855±2326144	7390047±1678854	5601884±4042212	8886301±1198222	12058649±954109	4789702±2147590	9841322±983531	11470804±2016355	5350315±2047700	10282353±1494221	9330884±2061266	6492714±3889502
Lus10016249	AT1G06290	64.639	1.37e-14	4.521e-13	23.937	9.57e-10	9.0231e-09	6.337	5.24e-05	0.00064845		Acyl-coenzyme A oxidase 3, peroxisomal (AOX 3) (Acyl-CoA oxidase 3) (EC 1.3.3.6) (Medium-chain acyl-CoA oxidase) (AtCX3)	1.3.3.6	P0CZ23	lipid metabolism	lipid degradation	-0.676727	1.57602	up		5608714±762989	4664022±326170	3806131±367542	7538065±776544	5914780±632692	3127345±1162911	3674906±472829	3867406±413672	2629480±140746	5166865±1230640	5206773±323094	2032138±749827
Lus10029025	AT2G40730	6.562	0.003	0.011056	8.21	0.000153	0.00055161	3.342	0.008	0.031216		N/A			protein metabolism	protein handling	-0.353326	0.908304	up		974998±108213	1030689±106912	866621±176041	1110551±268574	639944±118277	793820±195612	685681±311678	694774±79644	661597±120868	797825±250454	777111±135864	311103±177735
Lus10020459	AT2G14170	8.664	0.000588	0.0026727	1.033	0.386	0.42652	2.177	0.061	0.15062		Methylmalonate-semialdehyde dehydrogenase [acylating], mitochondrial (MM-ALDH) (MMSDH) (Malonate-semialdehyde dehydrogenase [acylating]) (EC 1.2.1.27) (Aldehyde dehydrogenase family 6 member B2)	1.2.1.27	Q0WM29	amino acid metabolism	amino acid degradation	0.4449	0.945771	up		482047±195342	733483±228647	1246034±205435	552076±250359	544044±287900	916286±339877	799021±143949	562026±292736	898163±243662	700532±158315	641455±272474	700748±281382
Lus10007815	AT4G16760	7.266	0.002	0.0053973	1.187	0.324	0.37109	0.894	0.507	0.61275		Peroxisomal acyl-coenzyme A oxidase 1 (AOX 1) (EC 1.3.3.6) (Long-chain acyl-CoA oxidase) (AtCX1)	1.3.3.6	O65202	lipid metabolism	lipid degradation	-0.441106	0.955195	up		1568770±574711	1570131±600652	813272±237157	1786439±264867	1894953±796512	1042682±346295	1262221±467835	1184748±172334	1027897±521982	2132577±1124053	1346003±873184	822897±382147
Lus10042720	AT1G44575	8.087	0.000906	0.0043478	0.542	0.656	0.69053	1.522	0.19	0.32759		Photosystem II 22 kDa protein, chloroplastic (CP22) (Protein NONPHOTOCHEMICAL QUENCHING 4) (Protein PHOTOSYSTEM II SUBUNIT S)		Q9XF91	Photosynthesis	light reaction	-0.31986	0.762322	up		1962898±411831	2732198±1122449	1002452±608806	1646383±230340	2007335±944800	1375099±649767	1381465±600803	1645253±355347	1657568±478904	1314559±749971	2562869±447936	984693±1216915
Lus10037562	AT1G59870	4.999	0.01	0.030152	0.631	0.598	0.63299	0.907	0.497	0.5958		ABC transporter G family member 36 (ABC transporter ABCG.36) (AtABCG36) (Pleiotropic drug resistance protein 8) (AtPDR8) (Protein PENETRATION 3)		Q9XIE2	transport	transport ABC transporters and multidrug resistance systems	-0.39404	0.852428	up		18373711±11034543	11836309±2974749	8952048±1903235	22124205±14209100	17215315±7874876	7761557±2378786	12830376±3675253	17169704±10493439	5740250±850727	13111073±834875	16923968±11927037	12466614±7785707
Lus10037875	AT5G54270	5.966	0.005	0.012987	5.377	0.003	0.0049587	2.517	0.033	0.085714		Chlorophyll a-b binding protein 3, chloroplastic (Light-harvesting chlorophyll B-binding protein 3) (LHCB3*1) (Lhcb3)		Q9S7M0	Photosynthesis	light reaction	0.29507	0.776547	up		310724±266191	146521±173169	272531±198115	262853±97719	356615±243386	829094±305391	308235±112337	898045±202677	600702±344555	424715±244962	674499±474723	820902±347206
Lus10039629	AT4G37930	8.786	0.000537	0.0026381	3.874	0.014	0.026667	2.176	0.061	0.14023		Serine hydroxymethyltransferase 1, mitochondrial (AtSHMT1) (EC 2.1.2.1) (Glycine hydroxymethyltransferase 1) (Serine Transhydroxymethyltransferase) (STM) (Serine methylase 1)	2.1.2.1	Q9SZJ5	amino acid metabolism	amino acid synthesis	-0.403176	1.07712	up		3263562±161125	3275086±319444	2860375±387091	3676841±354742	3662911±140521	2785940±248761	2843635±1090838	3514788±471071	2985068±320030	2496058±1851801	3655798±531667	1065711±1006580
Lus10038530	AT2G34660	8.78	0.00054	0.0031606	4.924	0.004	0.0084681	2.193	0.059	0.15248		ABC transporter C family member 2 (ABC transporter ABCC.2) (AtABCC2) (EC 7.6.2.2) (ATP-energized glutathione S-conjugate pump 2) (Glutathione S-conjugate-transporting ATPase 2) (Multidrug resistance-associated protein 2)	7.6.2.2	Q42093	transport	transport ABC transporters and multidrug resistance systems	0.430233	1.03863	up		982576±515402	824838±443549	1763737±389115	1043905±384775	1727783±761167	1346851±435111	529457±443398	477118±301467	1060597±544234	751024±603913	1399919±577496	2668535±1341749
Lus10022443	AT3G02230	27.063	1.08e-08	2.673e-07	29.835	3.35e-11	8.2912e-10	4.819	0.000597	0.006567		UDP-arabinopyranose mutase 1 (EC 5.4.99.30) (Reversibly glycosylated polypeptide 1) (AtRGP1) (UDP-L-arabinose mutase 1)	5.4.99.30	Q9SRT9	cell wall	cell wall proteins	0.471276	1.18049	up		1440428±466418	1910035±439331	4553676±1972237	3111216±987171	4163334±1084915	8104487±1244125	4329423±1001584	4082897±518785	4280231±1008257	694097±210207	1178056±795976	2613053±1433027
Lus10001196	AT5G47870	7.635	0.001	0.0035714	8.384	0.000129	0.0003225	4.663	0.000775	0.0051667		DNA repair RAD52-like protein 2, chloroplastic (Organellar DNA-binding protein 2)		Q9FIJ4	not assigned	not assigned	0.342925	0.903086	up		727405±52814	695081±201160	488343±152314	973965±167292	712920±221497	988002±353117	1235859±440670	944476±141434	1494434±382984	1238876±653571	714971±170074	2852353±1418097
Lus10040228	AT3G55800	9.971	0.000227	0.0017287	20.079	1.12e-08	1.232e-07	17.553	8.27e-11	1.6375e-08		Sedoheptulose-1,7-bisphosphatase, chloroplastic (EC 3.1.3.37) (SED(1,7)P2ase) (Sedoheptulose bisphosphatase) (SBPase)	3.1.3.37	P46283	Photosynthesis	calvin cycle	-0.291542	0.866662	up		22673843±1957561	21032240±815141	22458599±1121444	19568996±1162608	19891207±1489466	10452948±4636460	27835585±1844891	13155155±2767653	26504241±1979150	14252976±8771970	22337920±2854571	5025112±2649566
Lus10022577	AT3G53420	12.354	4.37e-05	0.00021522	15.826	2.3e-07	1.2586e-06	3.155	0.011	0.035525		Aquaporin PIP2-1 (Plasma membrane intrinsic protein 2-1) (AtPIP2;1) (Plasma membrane intrinsic protein 2a) (PIP2a)		P43286	transport	transport	-0.392283	0.975316	up		5383535±1299673	4303349±1831092	3024371±618567	8752010±1396361	10431190±2167551	2253446±941781	8787565±1980210	6791345±792426	3087524±544387	12284787±1537956	9324596±3301605	10876360±6313824
Lus10004332	AT1G12310	20.315	3.49e-07	4.9109e-06	1.563	0.21	0.2538	2.258	0.053	0.11107		Probable calcium-binding protein CML13 (Calmodulin-like protein 13)		Q94AZ4	protein metabolism	protein handling	0.463652	1.01238	up		3144565±463242	1087395±231650	3669968±558745	2655449±437277	1949113±510425	2589121±1797109	1678841±793993	1659174±683740	3052940±1369801	2084813±598663	681875±173739	3265410±493360
Lus10014535	AT5G14780	5.537	0.007	0.016092	5.441	0.003	0.0043478	1.998	0.083	0.1581		Formate dehydrogenase, chloroplastic/mitochondrial (FDH) (EC 1.17.1.9) (NAD-dependent formate dehydrogenase)	1.17.1.9	Q9S7E4	C1-metabolism	C1-metabolism	0.332396	0.746805	up		1465396±674982	517233±429911	2530953±611006	751185±738286	569586±459068	805564±374522	658796±475046	589085±513738	880635±1004739	1211551±605131	1174536±725666	1516489±516079
Lus10010884	AT2G37770	8.012	0.000959	0.0045438	4.935	0.004	0.0084681	1.299	0.275	0.40684		NADPH-dependent aldo-keto reductase, chloroplastic (AtChlAKR) (EC 1.1.1.-) (Aldo-keto reductase family 4 member C9)	1.1.1.-	Q0PGJ6	minor CHO metabolism	minor CHO metabolism	0.439629	0.9909	up		868734±40358	771488±135813	1089300±425862	612891±392677	500691±420060	726632±206481	503511±274633	852622±80751	1078297±302646	393056±335535	178712±295603	879123±317586
Lus10000758	AT3G24170	11.67	6.93e-05	0.00060261	23.233	1.47e-09	2.2615e-08	5.892	0.000105	0.00175		Glutathione reductase, cytosolic (GR) (GRase) (EC 1.8.1.7) (OBP29)	1.8.1.7	P48641	Redox	ascorbate and glutathione	-0.337185	0.98753	up		3326397±349197	2787702±714448	4415340±659540	19992707±7221447	14667350±4937870	3983963±818830	5038006±1933092	3321644±286982	3710718±1598196	10266292±6139844	9189175±1386273	4962553±1408769
Lus10041209	AT4G02770	10.698	0.000136	0.00087742	2.045	0.119	0.13222	2.275	0.051	0.11724		Photosystem I reaction center subunit II-1, chloroplastic (Photosystem I 20 kDa subunit 1) (PSI-D1)		Q9S7H1	Photosynthesis	light reaction	0.409864	0.997762	up		199936±45389	216332±190605	409992±143344	117990±92841	346572±71079	702924±364193	264578±165097	390476±215986	773898±222951	148496±127448	508400±179781	241993±483986
Lus10035439	AT2G41560	4.811	0.012	0.031421	13.93	1e-06	6.4194e-06	8.66	1.8e-06	6.1358e-05		Calcium-transporting ATPase 4, plasma membrane-type (EC 7.2.2.10) (Ca(2+)-ATPase isoform 4)	7.2.2.10	O22218	signalling	calcium	-0.270264	0.866224	up		16077918±3884665	9711317±2091755	11692084±2359391	16720558±4342704	9401297±3450197	2470242±519695	6105023±4672057	15785267±7304398	12841449±3734813	4271579±2056833	5628505±1019749	1518325±795223
Lus10033981	AT3G06350	4.931	0.011	0.020743	5.073	0.004	0.006	6.118	7.35e-05	0.00088401		Bifunctional 3-dehydroquinate dehydratase/shikimate dehydrogenase, chloroplastic (DHQ-SDH protein) (DHQase-SORase) (Protein EMBRYO DEFECTIVE 3004) [Includes: Dehydroquinate dehydratase (DHQ) (EC 4.2.1.10); Shikimate dehydrogenase (SDH) (EC 1.1.1.25)]	1.1.1.25; 4.2.1.10	Q9SQT8	amino acid metabolism	amino acid synthesis	0.231774	0.735233	up		150561±14013	303678±149221	461628±164776	505903±404644	249567±140278	380061±220946	844819±199646	611502±147547	406252±67747	470262±425692	162316±131726	1193284±466912
Lus10039894	AT1G06290	6.007	0.005	0.015714	22.34	2.57e-09	2.2124e-08	5.562	0.000177	0.0016689		Acyl-coenzyme A oxidase 3, peroxisomal (AOX 3) (Acyl-CoA oxidase 3) (EC 1.3.3.6) (Medium-chain acyl-CoA oxidase) (AtCX3)	1.3.3.6	P0CZ23	lipid metabolism	lipid degradation	-0.290991	1.03915	up		3029096±285755	2499762±432403	3034186±595483	2830582±360361	2704034±283717	2032343±302689	1662047±503229	1988214±133310	1896517±348033	1599958±1164960	2295466±332408	293669±341737
Lus10035982	AT1G21630	7.175	0.002	0.006678	0.567	0.639	0.67317	2.491	0.035	0.085123		N/A			signalling	calcium	-0.329567	0.789574	up		256898±29183	196289±41137	294423±71950	221198±166004	356789±217990	67272±83972	183919±107199	442316±274038	176749±89026	259055±175892	307584±100550	30674±42442
Lus10034664	AT3G02230	8.388	0.000722	0.0044674	22.121	2.96e-09	3.9072e-08	4.069	0.002	0.015231		UDP-arabinopyranose mutase 1 (EC 5.4.99.30) (Reversibly glycosylated polypeptide 1) (AtRGP1) (UDP-L-arabinose mutase 1)	5.4.99.30	Q9SRT9	cell wall	cell wall proteins	-0.0519663	0.761175	up		3965111±1208787	4522802±907919	5297531±668752	6298641±1604040	7074362±372808	5260647±1999611	4551242±1850178	5835502±1006189	6178312±427435	458846±195737	5172437±1100193	1277671±1997591
Lus10033158	AT1G19920	24.023	4.88e-08	1.0682e-06	21.092	5.74e-09	5.9515e-08	37.584	7.08e-17	1.3948e-14		ATP sulfurylase 2 (EC 2.7.7.4)	2.7.7.4	Q43870	S-assimilation	ATPS	0.0918599	0.751526	up		644159±58020	666688±91561	585518±44196	719075±78670	855646±142653	5393871±2477059	1003350±484503	9610985±525449	636901±98559	577300±473737	901565±48857	2470375±2401468
Lus10034892	AT3G26060	18.817	8.08e-07	1.0773e-05	45.435	2.58e-14	1.29e-12	7.982	4.62e-06	0.000154		Peroxiredoxin Q, chloroplastic (EC 1.11.1.24) (Thioredoxin peroxidase) (Thioredoxin-dependent peroxiredoxin Q)	1.11.1.24	Q9LU86	Redox	peroxiredoxin	-0.34758	1.0397	up		55627±111253	0±0	0±0	13355908±1306853	12296317±1477852	3656392±7273984	115418±115736	0±0	95753±149560	6077269±5083857	12984758±710865	42526±85051
Lus10007052	AT5G64120	9.105	0.000425	0.0026215	14.928	4.57e-07	2.8894e-06	5.18	0.000329	0.0033516		Peroxidase 71 (Atperox P71) (EC 1.11.1.7) (ATP15a) (ATPO2)	1.11.1.7	Q43387	misc	peroxidases	0.368565	0.865319	up		156426±84026	113801±93354	700634±409000	0±0	0±0	0±0	22237±49724	0±0	120503±160912	0±0	36262±72524	49552±99104
Lus10034836	AT1G78900	8.408	0.000712	0.0030957	7.96	0.000195	0.00057353	1.763	0.126	0.23551		V-type proton ATPase catalytic subunit A (V-ATPase subunit A) (EC 7.1.2.2) (V-ATPase 69 kDa subunit) (Vacuolar H(+)-ATPase subunit A) (Vacuolar proton pump subunit alpha)	7.1.2.2	O23654	transport	transport	0.295588	0.847502	up/down		15419793±1183856	15717881±2048712	17497967±1231542	15870134±893150	20105342±3270228	23816460±1906885	18248922±5331731	21397052±2912571	23689124±2564900	15552738±1784766	18694189±1953331	15896207±5501279
Lus10015028	AT2G36530	5.029	0.01	0.028841	24.627	6.31e-10	1.3952e-08	5.012	0.000434	0.0041127		Bifunctional enolase 2/transcriptional activator (EC 4.2.1.11) (2-phospho-D-glycerate hydro-lyase 2) (2-phosphoglycerate dehydratase 2) (LOW EXPRESSION OF OSMOTICALLY RESPONSIVE GENES 1)	4.2.1.11	P25696	glycolysis	glycolysis	-0.235508	0.729917	up/down		8839681±2054610	7170014±1360955	5962474±2162805	12452194±1605094	14611088±1716533	8548577±1882476	8472790±1182399	7449195±992464	5797739±1857255	11305164±2312267	9927483±1387692	13166995±2563829
Lus10038904	AT2G36530	13.357	2.25e-05	0.00019467	5.905	0.002	0.0046824	0.898	0.503	0.58196		Bifunctional enolase 2/transcriptional activator (EC 4.2.1.11) (2-phospho-D-glycerate hydro-lyase 2) (2-phosphoglycerate dehydratase 2) (LOW EXPRESSION OF OSMOTICALLY RESPONSIVE GENES 1)	4.2.1.11	P25696	glycolysis	glycolysis	-0.513077	1.22535	up/down		240190±40419	205023±33425	126724±109659	336275±179326	287548±157105	59172±73574	185198±123476	78264±95857	0±0	124304±107809	153883±100069	0±0
Lus10022328	AT5G40810	13.759	1.73e-05	8.8718e-05	1.861	0.148	0.15914	1.126	0.361	0.43494		Cytochrome c1 2, heme protein, mitochondrial (Complex III subunit 4-2) (Complex III subunit IV-2) (Cytochrome b-c1 complex subunit 4-2) (Ubiquinol-cytochrome c reductase complex cytochrome c1 subunit 2) (Cytochrome c-1 2)		Q9FKS5	mitochondrial electron transport / ATP synthesis	mitochondrial electron transport / ATP synthesis	0.561657	1.23218			6165201±957110	7034506±1351697	9142454±764675	6889380±427760	7411242±1429048	8078442±640046	5768080±464149	5878262±1151039	8234510±442288	7750361±1790753	6234791±1767746	9357344±2614128
Lus10004812	AT5G01410	10.103	0.000207	0.00115	0.664	0.578	0.61489	2.949	0.015	0.052632		Pyridoxal 5'-phosphate synthase subunit PDX1.3 (AtPDX1.3) (AtPDX1;1) (PLP synthase subunit PDX1.3) (EC 4.3.3.6)	4.3.3.6	Q8L940	Co-factor and vitamine metabolism	Co-factor and vitamine metabolism	0.445615	1.00343			32142766±2286797	32457932±4399071	36501497±5885740	30254356±2718910	30597659±4881163	45016445±6316136	26195129±6225699	31629358±3459949	39334953±2925172	32153174±7132029	37399745±3778431	32177849±9682880
Lus10018127	AT3G45640	16.83	2.58e-06	2.221e-05	5.297	0.003	0.004752	4.334	0.001	0.0056571		Mitogen-activated protein kinase 3 (AtMPK3) (MAP kinase 3) (EC 2.7.11.24)	2.7.11.24	Q39023	signalling	MAP kinases	0.528124	1.19473			3144024±415422	3626757±175584	4551762±585663	3059136±226271	3311380±133312	3908266±264487	3278462±377930	2469398±356077	3709048±193778	3170105±219558	4149901±764982	3893616±794991
Lus10017852	AT5G61030	7.139	0.002	0.00625	4.838	0.005	0.0076923	2.92	0.016	0.054237		Glycine-rich RNA-binding protein 3, mitochondrial (AtGR-RBP3) (AtRBG3) (Mitochondrial RNA-binding protein 2a) (At-mRBP2a) (Organelle RRM domain-containing protein 3)		Q9FNR1	RNA	RNA RNA binding	0.382108	0.95888			3937079±992076	3736116±448448	5616103±638791	3943764±591407	3607584±405041	4508384±586118	3906141±898950	2784856±567242	3507770±185919	3565094±1153527	4719270±473101	4872381±1140726
Lus10031126	AT5G62300	12.703	3.46e-05	0.00030825	5.035	0.004	0.0081667	2.942	0.015	0.051579		40S ribosomal protein S20-1		P49200	protein metabolism	protein synthesis	0.258242	0.690238			48871184±2197605	66299271±5701639	57736602±3554389	44401775±3780203	51353692±5645075	66758188±5287909	55585680±15570182	69626078±5675023	76026323±5582338	53330941±9642938	67441462±6888914	52156379±18168911
Lus10028555	AT4G31180	25.034	2.93e-08	3.8481e-07	3.388	0.025	0.028305	3.25	0.009	0.030569		Aspartate--tRNA ligase 2, cytoplasmic (EC 6.1.1.12) (Aspartyl-tRNA synthetase) (AspRS) (Protein IMPAIRED IN BABA-INDUCED DISEASE IMMUNITY 1)	6.1.1.12	Q9M084	protein metabolism	protein handling	0.586068	1.28483			12963924±960372	14343904±1904156	14559156±1064764	13464399±661340	12786934±466975	15584286±3060399	9699728±1153166	13300043±1598538	14586522±1383877	11578967±1297691	12791354±494855	16797084±1185013
Lus10031388	AT1G22360	5.753	0.006	0.016886	12.831	2.45e-06	1.1772e-05	1.975	0.087	0.16355		UDP-glycosyltransferase 85A2 (EC 2.4.1.-)	2.4.1.-	Q9ZWJ3	misc	UDP glucosyl and glucoronyl transferases	-0.254246	0.822772			11455613±1183591	13778230±2150171	9142978±1000719	13264196±2232213	14513788±2244173	12043586±2471560	9589637±1279722	9598933±1031617	7762811±814170	10308272±479978	11439488±1018803	12051570±2950697
Lus10021442	AT5G03340	11.133	0.0001	0.00066667	6.399	0.000937	0.0025699	3.26	0.009	0.0375		Cell division control protein 48 homolog E (AtCDC48e) (Transitional endoplasmic reticulum ATPase E)		Q9LZF6	cell	cell division	0.436726	0.962216			6201108±472909	6769717±425083	7814728±367638	7123471±442447	8215164±517459	10743203±1967262	7125513±1383980	7250163±746077	8543907±697002	8677530±708792	7645470±160225	7993518±1951616
Lus10027476	AT5G23860	10.431	0.000164	0.00066939	11.984	4.99e-06	1.7207e-05	4.033	0.002	0.0088889		Tubulin beta-8 chain (Beta-8-tubulin)		P29516	cell	cell organisation	0.274653	0.896524			17960857±2133029	23142995±2376609	18138852±1252048	14386865±2815342	17492577±2823134	17394317±1333761	12628191±1463407	11689584±2053755	17658325±2213643	13408071±2194167	18432542±2885622	18856867±3842372
Lus10035652	AT2G14260	11.68	6.88e-05	0.00050963	2.737	0.053	0.079699	1.279	0.284	0.39444		Proline iminopeptidase (PIP) (EC 3.4.11.5) (Prolyl aminopeptidase) (PAP)	3.4.11.5	P93732	protein metabolism	protein degradation	-0.516977	1.1034			5087915±424543	5934333±721118	3925282±208930	5679209±798921	5804821±578277	4745197±1205529	5110647±1062033	5142530±368170	4428572±407501	5357037±367169	4481317±254184	3886324±1236894
Lus10010846	AT2G37660	5.408	0.007	0.022111	3.715	0.017	0.027282	1.769	0.125	0.24582		Uncharacterized protein At2g37660, chloroplastic		O80934	not assigned	not assigned	0.175735	0.474127			9577459±680193	10307148±806276	10983965±621816	11698678±1306237	9966754±1818721	12946599±796757	13893886±4205717	9174435±1471073	10966147±1424898	13460583±2401231	11418555±1250408	14326370±3501958
Lus10013756	AT1G55265	10.629	0.000142	0.00080737	9.227	5.81e-05	0.00018352	0.638	0.699	0.7771		N/A			not assigned	not assigned	-0.394414	0.978978			656949±104053	520194±124024	537106±114654	1027459±190099	845880±192995	712298±118772	909820±200956	859510±122164	668128±117943	847243±190940	609059±41579	558596±213774
Lus10034442	AT3G10860	4.78	0.013	0.023833	7.58	0.000283	0.0006296	3.532	0.005	0.020625		Cytochrome b-c1 complex subunit 8-1, mitochondrial (Complex III subunit 8-1) (Complex III subunit VIII) (Ubiquinol-cytochrome c oxidoreductase subunit 8-1) (Ubiquinol-cytochrome c reductase complex ubiquinone-binding protein QP-C)		Q9SG91	mitochondrial electron transport / ATP synthesis	mitochondrial electron transport / ATP synthesis	-0.324134	0.823758			18913181±916333	17240932±1189379	17290123±737125	18056182±875351	15096594±857928	15432158±1457572	16728889±4018793	19034279±1066628	18034606±428005	16469149±2449439	16174549±1281295	10846078±3869721
Lus10019885	AT2G03550	4.95	0.011	0.030556	8.628	0.000102	0.00033443	3.008	0.014	0.053846		Probable carboxylesterase 7 (AtCXE7) (EC 3.1.1.1)	3.1.1.1	Q9ZQ91	lipid metabolism	lipid degradation	-0.226427	0.816227			797042±57798	672210±125806	815823±94994	1094142±198439	732486±104621	720352±150038	624478±135678	625708±106442	614761±141531	675202±69518	695694±157833	463575±265526
Lus10015785	AT1G67350	4.545	0.015	0.04125	9.076	6.7e-05	0.00027073	0.138	0.991	0.992		N/A			not assigned	not assigned	0.324844	0.830276			7248511±972525	7289096±1475839	10484112±1547100	12175389±3532581	12832185±2963478	15807561±6400687	6650334±648693	6894525±1368353	10102865±3461320	10394054±3680741	10244060±1787850	11720835±4314409
Lus10021870	AT5G43330	4.518	0.016	0.030769	8.245	0.000148	0.00033556	5.726	0.000136	0.0012364		Malate dehydrogenase 2, cytoplasmic (EC 1.1.1.37) (Cytosolic NAD-dependent malate dehydrogenase 2) (cNAD-MDH2) (Cytosolic malate dehydrogenase 2) (Cytosolic MDH2)	1.1.1.37	P57106	TCA / org transformation	other organic acid transformatons	-0.203162	0.722584			166587862±9779950	167415370±14301564	144931276±15041913	165905710±10233930	155319269±15897137	111184450±11517625	159981222±16472346	131958325±7170200	105114510±18866099	162579641±13170337	155324623±6375797	206970497±64303308
Lus10027811	AT3G51840	7.193	0.002	0.0051842	10.149	2.49e-05	8.0415e-05	2.633	0.027	0.065667		Acyl-coenzyme A oxidase 4, peroxisomal (AOX 4) (EC 1.3.3.6) (G6p) (Short-chain acyl-CoA oxidase) (AtCX4) (AtG6) (SAOX)	1.3.3.6	Q96329	lipid metabolism	lipid degradation	-0.327323	0.916908			6078957±550833	5415324±811471	6014171±602051	5829072±965189	5173737±342989	3826780±395997	5022088±621762	4172169±372621	3793657±875059	5207314±717534	5631833±624339	5021231±966801
Lus10012577	AT5G13980	6.185	0.004	0.0098765	5.573	0.002	0.0031496	3.594	0.005	0.022222		Probable alpha-mannosidase At5g13980 (EC 3.2.1.24)	3.2.1.24	Q8LPJ3	misc	gluco-, galacto- and mannosidases	-0.22922	0.617227			13714479±1120355	12447913±1512989	11322719±692719	15645560±978823	16994865±1279323	15021897±2212036	11807483±2238230	16569136±965969	15705601±632469	15313955±4903713	17758540±484781	11655859±3601534
Lus10038012	AT2G09990	20.371	3.38e-07	3.9765e-06	4.75	0.005	0.0096154	4.092	0.002	0.014286		40S ribosomal protein S16-1		Q9SK22	protein metabolism	protein synthesis	0.400225	0.956094			36323380±2976066	46485009±7342518	51696971±4722237	38699899±5151761	50239569±5520156	59084314±2017671	44029143±3630842	54668720±3343622	61261353±4334169	46361920±5599316	51493157±3357698	41601362±13989844
Lus10018355	AT2G19570	4.583	0.015	0.046172	14.969	4.43e-07	3.6363e-06	3.299	0.008	0.043778		Cytidine deaminase 1 (At-CDA1) (EC 3.5.4.5)	3.5.4.5	O65896	nucleotide metabolism	nucleotide metabolism degradation	0.0397535	0.631875			7442517±821164	10014701±647427	7387011±608873	5353849±1175279	5596066±1555130	5554918±1354605	5070182±577017	4650546±863869	6525189±948018	5212068±829240	7958635±1759981	6289660±2153677
Lus10003014	AT4G18030	7.4	0.002	0.0053973	8.628	0.000102	0.00034058	0.56	0.76	0.81462		Probable methyltransferase PMT14 (EC 2.1.1.-)	2.1.1.-	Q94EJ6	stress	abiotic stress	0.392018	1.0706			5706789±2237642	5418489±1048618	6970265±712629	5640346±1100207	7281025±1765144	8616262±1276518	3923570±1879734	3405854±1047794	5034193±1419013	5221751±1112607	5484506±1083247	7314388±2370680
Lus10003336	AT3G45970	10.381	0.00017	0.00078279	7.69	0.000254	0.00057807	0.642	0.696	0.77865		Expansin-like A1 (At-EXPL1) (AtEXLA1) (AtEXPL1) (Ath-ExpBeta-2.1)		Q9LZT4	cell wall	modification	-0.393163	1.007			7614946±909307	5038121±1829395	4976790±758421	9265407±1359252	8075620±1947045	7251294±1833638	8272240±1761620	6483743±708718	6248364±1005156	6582736±1883296	6480222±241367	4529567±1372263
Lus10031348	AT1G48600	5.245	0.009	0.028125	46.328	1.81e-14	6.0333e-13	0.91	0.496	0.59401		Phosphomethylethanolamine N-methyltransferase (AtPMEAMT) (EC 2.1.1.-) (Phosphoethanolamine N-methyltransferase 2)	2.1.1.-	Q944H0	lipid metabolism	Phospholipid synthesis	-0.237399	0.697025			145430532±23725985	142185313±12821110	123008872±25126668	85312668±7644600	87180076±8133697	81655765±18018667	90938762±8392711	81512571±5774731	78834266±12334256	76671680±12077726	85266522±19896122	55720520±8421609
Lus10023693	AT2G33220	9.523	0.000313	0.0021478	9.564	4.25e-05	0.00018386	4.101	0.002	0.011056		NADH dehydrogenase [ubiquinone] 1 alpha subcomplex subunit 13-B		O49313	not assigned	not assigned	-0.208425	0.794311			8926352±456294	8151864±779579	9468690±511844	11212589±2242984	8396797±827735	8431060±525770	9413559±1906606	6149425±376731	7572394±1385347	7290419±304279	8077753±214217	6141793±1422614
Lus10030629	AT1G70310	20.84	2.61e-07	4.698e-06	2.614	0.061	0.095102	1.546	0.183	0.35179		Spermidine synthase 2 (SPDSY 2) (EC 2.5.1.16) (Putrescine aminopropyltransferase 2)	2.5.1.16	O48661	polyamine metabolism	polyamine metabolism synthesis	0.638245	1.37692			28616839±1452385	27031684±2448505	35585758±3044883	22607952±2212994	32447028±3307927	34654336±6670423	24160147±3168237	27017975±3166145	33480633±1547437	30252671±5803448	29991861±5182365	38435269±7777173
Lus10032138	AT3G01560	8.495	0.000667	0.0042602	2.069	0.116	0.1595	0.788	0.584	0.69241		N/A			RNA	RNA regulation of transcription	-0.472423	1.05557			1303559±256911	1262487±115578	1086919±121921	1534333±323380	1488905±418444	1294988±119084	1645907±277320	1315377±195224	1257074±158834	1512121±149612	1439807±260655	986100±293127
Lus10017487	AT4G39090	5.468	0.007	0.021875	1.615	0.198	0.24906	1.067	0.394	0.48642		Cysteine protease RD19A (EC 3.4.22.-) (Protein RESPONSIVE TO DEHYDRATION 19) (RD19)	3.4.22.-	P43296	protein metabolism	protein degradation	0.147727	0.537708			6830558±598487	6112281±573305	6604567±165140	7389528±1287900	5290308±737154	6530227±1474530	6995396±2102432	5309046±673636	8163212±2669501	5879452±463779	5367994±828588	5914744±973747
Lus10009198	AT5G53850	14.114	1.38e-05	9.8571e-05	0.469	0.705	0.70854	2.663	0.025	0.073529		Probable bifunctional methylthioribulose-1-phosphate dehydratase/enolase-phosphatase E1 [Includes: Methylthioribulose-1-phosphate dehydratase (MTRu-1-P dehydratase) (EC 4.2.1.109); Enolase-phosphatase E1 (EC 3.1.3.77) (2,3-diketo-5-methylthio-1-phosphopentane phosphatase)]	3.1.3.77; 4.2.1.109	Q9FN41	minor CHO metabolism	minor CHO metabolism	0.482985	1.05878			7727901±744787	9201532±271106	10956175±396108	7787651±650377	9022200±1395680	11977147±1423477	7951772±1131928	9675782±507419	10999402±1286773	9785790±1610163	10743144±1781564	9337966±3096525
Lus10008203	AT4G02320	12.486	4e-05	0.00020205	22.172	2.86e-09	2.8171e-08	3.114	0.011	0.035525		Probable pectinesterase/pectinesterase inhibitor 40 [Includes: Pectinesterase inhibitor 40 (Pectin methylesterase inhibitor 40); Pectinesterase 40 (PE 40) (EC 3.1.1.11) (Pectin methylesterase 40) (AtPME40)]	3.1.1.11	O81301	cell wall	pectin*esterases	-0.42642	1.0737			8499914±744785	7965269±1378678	5989220±500998	10018428±508357	9429344±1018100	8168653±292703	7036919±1630088	8634616±948552	7902398±521180	7019302±1080480	6599896±578866	4555547±1335258
Lus10002000	AT5G12250	88.231	3.97e-17	2.6467e-15	19.228	1.99e-08	1.8091e-07	3.974	0.003	0.014286		Tubulin beta-6 chain (Beta-6-tubulin)		P29514	cell	cell organisation	-0.754529	1.68938			51638823±3839792	48361125±3351930	33627203±1258452	56060956±2396504	49446930±3041743	36383070±3183022	42201493±2905707	40055407±2988090	34852739±3704930	51531885±3201960	53335705±4790484	38454992±4505453
Lus10010933	AT3G06720	21.234	2.11e-07	2.1988e-06	12.04	4.75e-06	1.7417e-05	2.197	0.059	0.12561		Importin subunit alpha-1 (IMPa-1) (Karyopherin subunit alpha-1) (KAP-alpha-1)		Q96321	protein metabolism	protein handling	-0.549943	1.32068			12667077±652280	11676251±643675	9426671±1174451	13349627±694735	11702182±1844430	8661455±874978	9233923±1260191	9283897±1165590	7953649±1142647	10287637±1108111	11016057±1400638	9189639±1927049
Lus10016431	AT1G36240	9.842	0.000249	0.0018444	1.765	0.166	0.20621	6.046	8.23e-05	0.0013071		Putative 60S ribosomal protein L30-1		Q9C8F7	protein metabolism	protein synthesis	0.218681	0.515974			24328639±1579146	32593571±2939623	29648073±3136590	23454628±5768284	25412895±3691568	30950721±4338169	23843069±5268466	27756930±4787159	36003183±2140525	29068538±4712532	37720151±4271764	24396969±4554616
Lus10022943	AT1G19220	6.145	0.004	0.012312	8.164	0.00016	0.00054345	1.278	0.285	0.38194		Auxin response factor 19 (Auxin-responsive protein IAA22)		Q8RYC8	RNA	RNA regulation of transcription	-0.376437	1.0109			4092822±258904	3863005±264222	3815076±177417	5218927±427331	4060654±323300	3911033±596755	4604830±623104	4382025±313282	3986208±583744	3466256±704480	3687430±385104	2383409±1888793
Lus10018082	AT1G67785	7.037	0.002	0.0073333	6.217	0.001	0.002475	3.04	0.013	0.061286		N/A			not assigned	not assigned	-0.264289	0.7494			3461545±301349	3155461±228067	3497656±205319	4388503±388825	4854743±645890	3309299±412825	3735682±683454	5366793±348730	4512781±623622	3749909±546441	4481693±619587	2896113±1885271
Lus10000906	AT5G46800	10.961	0.000113	0.00068485	14.258	7.73e-07	4.4171e-06	2.311	0.048	0.11566		Mitochondrial carnitine/acylcarnitine carrier-like protein (Carnitine/acylcarnitine translocase-like protein) (CAC-like protein) (Protein A BOUT DE SOUFFLE)		Q93XM7	transport	transport metabolite transporters at the mitochondrial membrane	0.375274	1.13116			12637639±1225741	12227591±1380658	17942379±3049119	12022719±1463023	12575929±693618	18616859±4336841	16427546±3907785	19916958±1893032	19943938±1569786	12766052±834184	11262522±1246042	12615658±4566725
Lus10006426	AT3G26340	14.385	1.16e-05	0.00012889	16.582	1.31e-07	1.2e-06	8.22	3.31e-06	0.0001324		Proteasome subunit beta type-5-B (EC 3.4.25.1) (20S proteasome beta subunit E-2) (Proteasome epsilon-2 chain)	3.4.25.1	Q9LIP2	protein metabolism	protein degradation	0.314794	0.974055			28105982±3243723	36112309±2142884	30177312±3149208	25269120±2372618	27090326±3669259	39165684±6373530	22583024±2931484	24035342±1577093	32569257±1246567	22391722±3885386	25154716±1721819	20916623±5011485
Lus10021301	AT3G01390	4.352	0.018	0.054	3.277	0.028	0.048209	1.258	0.294	0.441		V-type proton ATPase subunit G1 (V-ATPase subunit G1) (Vacuolar H(+)-ATPase subunit G isoform 1) (Vacuolar proton pump subunit G1)		O82628	transport	transport	-0.265789	0.72614			12693745±1632185	13275441±2445769	9117593±1152941	9400172±1967590	8546206±1759378	7775437±1074652	12903217±1234703	8316533±657273	9283116±1633671	11383609±4523394	9796429±1194032	10219280±5866246
Lus10015333	AT4G30160	8.471	0.000679	0.0021575	12.973	2.18e-06	9.5436e-06	2.781	0.021	0.052367		Villin-4		O65570	cell	cell organisation	-0.386378	1.03099			29786850±1183531	24645887±1599039	24106572±631368	30083911±715143	23691412±1516607	22396791±745467	20667855±5813452	24181687±1034953	21305107±879423	20671774±5719127	21173404±1793238	13643212±7953315
Lus10008081	AT5G25450	15.004	7.87e-06	4.6294e-05	19.981	1.2e-08	8.4828e-08	2.363	0.044	0.096703		Cytochrome b-c1 complex subunit 7-2, mitochondrial (Complex III subunit 7-2) (Complex III subunit VII) (Ubiquinol-cytochrome c oxidoreductase subunit 7-2)		F4JWS8	mitochondrial electron transport / ATP synthesis	mitochondrial electron transport / ATP synthesis	-0.443153	1.17779			19657438±1061476	17538203±1463728	17010959±1097237	18327468±982647	15749603±1380454	13214191±2581719	14227410±1157795	13149826±348116	12765324±676207	14180369±3600603	15451543±433062	9955830±3357738
Lus10027260	AT4G31700	5.835	0.005	0.011588	3.782	0.016	0.019337	4.073	0.002	0.010368		40S ribosomal protein S6-1		O48549	protein metabolism	protein synthesis	-0.226607	0.745058			100093852±10189339	107003770±14475737	88142532±7076677	92896478±5126000	113729771±11393509	101810064±5269853	91664123±20009270	82967302±3618075	97317845±11571328	108811628±19784969	132082072±11118611	84879096±23937287
Lus10026865	AT3G59480	16.27	3.61e-06	3.432e-05	18.124	4.3e-08	3.87e-07	0.178	0.982	0.98698		Probable fructokinase-4 (EC 2.7.1.4)	2.7.1.4	Q9M1B9	starch/sucrose metabolism	starch/sucrose degradation	-0.467184	1.22466			17571744±3669123	16645168±4550773	13668172±1911221	16180896±2726084	15657160±2430368	10392364±1163023	21178416±1593378	19383524±2652529	15192519±911786	24222089±2392651	23125824±2793010	18629607±4664103
Lus10022252	AT5G14590	5.753	0.006	0.014118	3.588	0.02	0.02381	1.057	0.401	0.5141		Isocitrate dehydrogenase [NADP], chloroplastic/mitochondrial (EC 1.1.1.42)	1.1.1.42	Q8LPJ5	TCA / org transformation	TCA	0.257601	0.659693			9506104±478283	10735658±1031863	10836588±753192	9362390±981695	13272837±2657599	11307625±530287	8939761±3351117	10389018±758089	13924410±1020897	11901176±2528482	14589593±2907036	13984526±6049574
Lus10013605	AT1G31812	10.541	0.000151	0.001208	3.635	0.019	0.029457	1.243	0.301	0.43942		Acyl-CoA-binding domain-containing protein 6 (Acyl-CoA binding protein 6) (Acyl-CoA-binding protein) (ACBP)		P57752	lipid metabolism	FA synthesis and FA elongation	-0.483897	1.10405			10950068±973704	12740306±2173200	8178161±649191	13394872±2756282	12272310±1053613	9668726±2126382	11483149±2828570	9678573±429913	9337918±1866074	12771113±1838878	13348384±1197046	10908243±2042420
Lus10016757	AT5G63400	15.654	5.26e-06	5.9127e-05	0.035	0.991	0.99608	0.611	0.72	0.77967		Adenylate kinase 4 (AK 4) (EC 2.7.4.3) (ATP-AMP transphosphorylase 4) (ATP:AMP phosphotransferase) (Adenylate monophosphate kinase 4) (AMK4)	2.7.4.3	O82514	nucleotide metabolism	nucleotide metabolism phosphotransfer and pyrophosphatases	-0.603669	1.32209			8461802±698601	7209910±1095344	6219317±1078496	8398624±982294	7768920±893112	5388419±1133530	7906650±1882257	7313903±1406950	6380639±522653	7874333±1374437	7936307±871589	5622344±1662842
Lus10036887	AT3G29360	6.293	0.004	0.0096585	2.465	0.073	0.082125	1.452	0.214	0.321		UDP-glucose 6-dehydrogenase 2 (UDP-Glc dehydrogenase 2) (UDP-GlcDH 2) (UDPGDH 2) (EC 1.1.1.22) (At-UGD2)	1.1.1.22	Q9LIA8	cell wall	precursor synthesis	-0.382304	0.908774			6685543±949882	7576172±340499	5620683±114272	7217274±671832	7769662±1340109	6475119±1439795	6632744±1143237	6130019±552923	6575060±1039220	6310073±1779547	7074007±546464	4535538±1719736
Lus10013674	AT5G50260	4.803	0.012	0.026374	5.232	0.003	0.0049587	1.56	0.178	0.28189		KDEL-tailed cysteine endopeptidase CEP1 (EC 3.4.22.-) (Cysteine proteinase CP56) (AtCP56)	3.4.22.-	Q9FGR9	protein metabolism	protein degradation	0.127144	0.649251			3682703±548135	2985307±540486	4152051±705303	4604927±552522	4324989±890107	4645065±1059949	4911086±1168101	3701083±327085	5778085±1184812	4521812±2032697	3170972±409281	3179163±304761
Lus10019910	AT5G02960	8.089	0.000904	0.0038468	6.696	0.00069	0.0020294	6.474	4.24e-05	0.00044632		40S ribosomal protein S23-2 (S12)		P49201	protein metabolism	protein synthesis	-0.0450156	0.490819			45820840±5426925	50263909±5160797	43013461±3189221	33032323±2846048	42602656±3537277	48747840±2580362	46680358±5549946	51781098±4905732	52709058±3028832	45769010±6808965	54342800±4883215	34807732±10514901
Lus10022453	AT5G63400	19.461	5.61e-07	9.849e-06	4.897	0.005	0.009899	4.469	0.001	0.0067586		Adenylate kinase 4 (AK 4) (EC 2.7.4.3) (ATP-AMP transphosphorylase 4) (ATP:AMP phosphotransferase) (Adenylate monophosphate kinase 4) (AMK4)	2.7.4.3	O82514	nucleotide metabolism	nucleotide metabolism phosphotransfer and pyrophosphatases	-0.4536	0.978285			59272120±2290806	46929379±5595843	43269235±815925	60020976±6604432	52893405±1852046	53093122±3540239	57589744±9569809	48725375±2313098	36874895±2852319	49312627±1722805	50887510±2348652	50967336±8789126
Lus10022266	>Lus10022266 MASSEVEQIVEPLPISEVEGVESRYLRAEVEAAVSIVKSTEIQLHHTSPQQDFAGFLEKPISEDDNFLESSSDGINKVENQKEAIKLVTEEVKVPEILDKSGEAKREEEISDNGVQNSTEDEAIENTEIAVATTPVDKTDDITSSSSLVEAEAEAVPVENILPVVEMLTKEVFSDLGTKSNDDATEALDTAESSKDGSLDIVKQEEMHDESQTTSIGEIANEMSTKDEELETEAIVEQGEIVETPQDKFEDSEETNEEAEDIKKETTETVDEPSLGIEATHDPNHQSSITTVQTSMESDNLTVESNENSKGLEEFVDKKVEKEASETGKLSEEAQQLAIPGSSEAEETSSGKLDDVITQEKAEIPKEDSNEDLVNENKATDSSFEP…	12.332	4.43e-05	0.00026949	2.236	0.095	0.12843	0.494	0.81	0.84471		N/A			#N/A	#N/A	-0.49344	1.07033			14463855±879527	10780833±1750721	10764195±1240554	12838949±3582641	10311368±1820392	8216090±1696340	14256249±4657608	12990754±1861943	9569747±1580320	11735329±1163848	10681053±1494436	8677659±2560434
Lus10004379	AT5G17000	10.761	0.00013	0.00049057	7.043	0.000485	0.00097	1.398	0.234	0.34412		N/A			misc	oxidases - copper, flavone etc	0.410831	0.979106			31605785±1699641	42542324±5272805	47849677±3775305	41354332±5468397	44146601±4866427	48237123±14789532	29622347±2332360	35066102±3161346	32870710±4786258	31184815±4370702	37227212±2950662	48782255±13312662
Lus10003317	AT4G29840	4.28	0.019	0.034339	3.57	0.02	0.023879	1.484	0.203	0.31243		Threonine synthase 1, chloroplastic (EC 4.2.3.1) (Protein METHIONINE OVER-ACCUMULATOR 2)	4.2.3.1	Q9S7B5	amino acid metabolism	amino acid synthesis	0.356297	0.975313			18627410±1883796	21174925±2431866	19471333±1233414	18561945±2128171	20802611±3075436	22987215±2381698	18810818±4715141	19064743±2161321	23679292±5402169	24947013±9467799	19827083±2090219	31020711±8867797
Lus10033490	AT5G63840	10.8	0.000126	0.00094985	14.376	7.03e-07	4.0526e-06	2.242	0.054	0.12452		Probable glucan 1,3-alpha-glucosidase (EC 3.2.1.84) (Glucosidase II subunit alpha) (Protein PRIORITY IN SWEET LIFE 5) (Protein RADIAL SWELLING 3)	3.2.1.84	Q9FN05	misc	gluco-, galacto- and mannosidases	-0.444191	1.17479			9018884±490076	8100645±455246	7920574±736776	10691911±796645	9038387±373600	7991612±493993	8522834±903968	9852685±1317804	8092857±989294	7442818±1966597	7276923±656172	4756519±2367030
Lus10038744	AT4G17170	6.625	0.003	0.0077763	3.779	0.016	0.025626	1.11	0.37	0.48593		Ras-related protein RABB1c (AtRABB1c) (Ras-related protein Rab2A) (AtRab2A)		P92963	signalling	G-proteins	0.292357	0.666365			3898398±1357322	3389687±818387	5307719±1039101	4953670±586137	4186441±245012	4777170±800403	3707869±1262979	3349708±850835	3665943±574482	4926299±1611246	3564437±522737	5487529±621378
Lus10004595	AT5G55140	6.917	0.002	0.00625	3.23	0.03	0.037037	2.536	0.032	0.085333		N/A			protein metabolism	protein synthesis	0.226066	0.591269			835610±74701	1022428±193080	1004792±96334	803493±119177	972863±141766	1157487±109408	830258±286456	1243324±130514	1300276±293120	944712±90761	944106±180160	772174±315338
Lus10020269	AT3G13460	5.208	0.009	0.018184	6.345	0.000991	0.0018165	1.802	0.118	0.21633		YTH domain-containing protein ECT2 (Protein EVOLUTIONARILY CONSERVED C-TERMINAL REGION 2)		Q9LJE5	signalling	calcium	0.314976	0.778422			8331733±1402473	7832454±1033735	8817964±997804	6453971±1447020	6707049±1449395	10146036±1631138	7286869±2023387	6244731±794370	6430998±497538	5255424±1554816	5025786±983831	7096025±3027188
Lus10033397	AT5G28010	7.334	0.002	0.0054054	16.444	1.45e-07	7.6316e-07	1.649	0.153	0.24286		N/A			stress	abiotic stress	-0.318122	0.82529			24027770±3554266	18479396±3197014	22011064±2599711	33046310±6197367	31896435±6735826	24505374±4310912	29043121±10952324	29289590±1946118	24271376±4859665	46040693±7221216	40123233±6552289	29238639±6826215
Lus10035410	AT3G22330	36.917	1.42e-10	9.4667e-09	3.649	0.019	0.034862	1.391	0.237	0.41217		DEAD-box ATP-dependent RNA helicase 53, mitochondrial (EC 3.6.4.13)	3.6.4.13	Q9LUW5	RNA	RNA processing	0.680169	1.48721			14256183±744782	17889345±2141965	21886688±2566213	16633687±2111276	18478740±2131800	25502629±3920138	14863732±2285423	17658499±1567631	23408480±1873659	15056260±452164	17329898±897216	18698255±4943872
Lus10011885	AT3G24670	4.639	0.014	0.04375	26.798	1.78e-10	2.9667e-09	1.672	0.147	0.28462		Probable pectate lyase 10 (EC 4.2.2.2)	4.2.2.2	Q9LJ42	cell wall	degradation	0.15862	0.82894			6409165±423635	6762594±520678	8102297±853471	3986909±777577	4890124±811814	6285427±1111239	7934493±2812679	11609727±3006322	10381422±1589586	5096473±873141	4961948±634068	4762198±2429954
Lus10021246	AT1G31812	25.906	1.9e-08	5.4286e-07	5.135	0.004	0.0072727	0.989	0.443	0.54691		Acyl-CoA-binding domain-containing protein 6 (Acyl-CoA binding protein 6) (Acyl-CoA-binding protein) (ACBP)		P57752	lipid metabolism	FA synthesis and FA elongation	-0.643112	1.38199			35995958±4996581	32746809±3726506	23928505±2755173	43429638±6116908	44922099±8603258	28485725±8305302	40928468±4001980	41357965±4054567	29099690±3813198	47294518±3016772	37651040±3366544	31117906±10474833
Lus10000637	AT5G65270	6.069	0.004	0.017422	3.392	0.025	0.039516	1.322	0.265	0.44141		Ras-related protein RABA4a (AtRABA4a)		Q9FJN8	signalling	G-proteins	-0.101474	0.644728			6464393±1284619	6748012±1439712	7793336±568418	7603372±880283	10309111±2481450	8308522±1888289	6962597±1407742	10537756±1860225	7839373±2030451	6589969±2089295	8446766±1592486	5354716±3420220
Lus10020419	AT5G10160	15.314	6.49e-06	4.4759e-05	11.433	8e-06	2.807e-05	2.801	0.02	0.0625		N/A			lipid metabolism	FA synthesis and FA elongation	-0.488625	1.08414			7394801±621006	6731370±484997	5159885±612646	6819066±589873	5957500±793204	4321506±499351	5685493±1198583	5776478±424455	5346241±416015	4852471±768970	4756850±479916	4503463±1185501
Lus10017650	AT2G42590	8.234	0.000811	0.0039363	3.176	0.032	0.046145	1.457	0.212	0.34183		14-3-3-like protein GF14 mu (General regulatory factor 9)		Q96299	signalling	14-3-3 proteins	-0.46247	1.06569			6058176±448551	6271280±570040	5476215±144029	6599076±797003	6013139±925726	5693708±828290	6927962±1095972	7634051±1067390	6333009±764131	6934236±1337693	6637796±812469	4393818±1571456
Lus10017404	AT5G37600	6.058	0.004	0.0096386	2.757	0.052	0.058101	3.773	0.004	0.016327		Glutamine synthetase cytosolic isozyme 1-1 (EC 6.3.1.2) (Glutamate--ammonia ligase GLN1;1) (GLN1;1)	6.3.1.2	Q56WN1	N-metabolism	ammonia assimilation	-0.288661	0.728507			41961812±1299403	41555113±2636215	45039426±1204895	43672061±3011588	49628037±3978986	42691781±3806958	44740581±8894884	46765799±3440216	44836573±3987670	41654980±6120616	49087386±3744159	31066431±8134395
Lus10018319	AT2G35120	20.037	4.07e-07	6.7494e-06	2.238	0.095	0.12356	1.252	0.296	0.42684		Glycine cleavage system H protein 2, mitochondrial		O82179	Photosynthesis	photorespiration	-0.53932	1.19063			9192384±771041	8607011±799270	7544305±727959	9852779±748462	8830193±213092	7470604±1032874	10083870±2419579	8000342±748573	6380945±522273	10068873±481598	8897127±846908	8776474±1187992
Lus10028321	AT1G19580	6.071	0.004	0.012312	7.935	0.0002	0.0006254	8.702	1.7e-06	4.7843e-05		Gamma carbonic anhydrase 1, mitochondrial (AtCA1) (GAMMA CA1) (EC 4.2.1.-)	4.2.1.-	Q9FWR5	mitochondrial electron transport / ATP synthesis	mitochondrial electron transport / ATP synthesis	-0.302471	1.07088			15294754±632504	15697310±769964	16124927±790947	18013322±827522	16836662±1971679	13354673±2244959	12901139±1364083	12317296±1002329	15128397±2099468	15900501±2427756	17095825±676442	10815243±2306587
Lus10003018	AT2G38740	8.438	0.000696	0.0035667	3.296	0.028	0.041582	0.577	0.747	0.79071		Haloacid dehalogenase-like hydrolase domain-containing protein Sgpp (EC 3.1.3.-) (Subclass I phosphosugar phosphatase) (AtSgpp)	3.1.3.-	Q9ZVJ5	not assigned	not assigned	0.449675	1.02754			1053020±235470	1152059±231181	1658157±245095	1078715±270021	800647±107729	1183890±501625	732894±136957	813806±165943	1127980±288338	1020647±392255	891942±200095	1411557±671844
Lus10030614	AT1G70410	25.487	2.34e-08	6.8169e-07	55.664	5.84e-16	1.1563e-13	1.319	0.266	0.44425		Beta carbonic anhydrase 4 (AtbCA4) (AtbetaCA4) (EC 4.2.1.1) (Beta carbonate dehydratase 4)	4.2.1.1	Q94CE4	TCA / org transformation	carbonic anhydrases	-0.444373	0.977941			55200665±5655486	49396945±4636610	47167092±4795601	37341121±5879172	33188211±3024218	23592319±4226657	45063851±5684550	44827938±6582482	30909279±6436423	29696434±3536997	31272463±1874250	20468115±2802393
Lus10037498	AT3G05560	6.544	0.003	0.0076154	2.314	0.087	0.096235	3.455	0.006	0.02376		60S ribosomal protein L22-2		Q9M9W1	protein metabolism	protein synthesis	-0.359467	0.763409			5489927±264675	5446656±493173	4744491±520670	5810360±330834	6054791±1012294	5699117±387140	5018512±1024847	6204998±944477	5541745±647455	7027019±1450491	6470894±755456	4430286±378463
Lus10020506	AT3G43190	26.916	1.16e-08	2.2968e-07	18.653	2.97e-08	2.1002e-07	3.319	0.008	0.029887		Sucrose synthase 4 (AtSUS4) (EC 2.4.1.13) (Sucrose-UDP glucosyltransferase 4)	2.4.1.13	Q9LXL5	starch/sucrose metabolism	starch/sucrose degradation	-0.524033	1.1501			119624096±19070331	103260629±21826583	100166235±6968787	172007665±16721717	176705426±14870731	111360401±9663448	143847049±12403564	132515067±8989871	104432242±15368867	171750901±14875297	136150922±9408321	125965007±31968283
Lus10024986	AT5G11900	4.388	0.018	0.034951	2.487	0.071	0.077596	1.06	0.399	0.5141		N/A			protein metabolism	protein synthesis	0.343206	0.858834			2371753±430259	3368727±1456465	3006803±297823	3289054±461625	3123685±534046	3743325±456709	2219693±455733	2418656±187841	3037557±470136	2763566±127535	2737584±346980	4344350±2334130
Lus10022274	AT3G27570	4.917	0.011	0.036066	8.915	7.8e-05	0.00031176	7.068	1.74e-05	0.00038667		N/A			not assigned	not assigned	0.272135	0.619207			7814606±705254	6787598±1322641	10782989±749491	9070153±828517	8762022±1357162	11984119±694258	8238451±2129098	9233701±879994	8889191±1136424	11541714±819348	11303117±406315	9225015±1944234
Lus10038499	AT2G34560	12.804	3.24e-05	0.0002579	7.631	0.00027	0.00084886	0.387	0.884	0.89297		N/A			cell	cell organisation	0.485789	1.16139			2281896±229564	2296225±94685	3271123±472659	2405804±394485	2768701±231900	3108535±348363	1711970±386242	1954758±272850	2497966±322556	1674152±594974	1616653±318057	2569899±1348526
Lus10028349	AT3G51030	6.86	0.002	0.0054247	3.144	0.033	0.0396	0.985	0.446	0.55891		Thioredoxin H1 (AtTrxh1) (Thioredoxin 1) (AtTRX1)		P29448	Redox	thioredoxin	0.434027	1.03056			1972836±263434	2479746±246322	2266087±286065	1466201±532986	1582309±415983	2232189±479247	1592173±724632	1439315±504798	2288351±353574	1934902±425820	1908098±344886	2548245±837350
Lus10035951	AT2G22590	5.782	0.006	0.023176	10.838	1.35e-05	5.6585e-05	0.954	0.466	0.61201		UDP-glycosyltransferase 91A1 (EC 2.4.1.-)	2.4.1.-	Q940V3	secondary metabolism	flavonoids	-0.336284	0.966212			2912366±212782	3895930±1116856	2489350±320398	3678419±1024994	4118261±868340	3132649±420181	2227785±694431	1935038±187482	1695299±744351	3375183±494734	2931842±1026106	2120220±1080034
Lus10000579	AT1G78850	10.913	0.000117	0.00078667	7.649	0.000265	0.00074648	2.819	0.019	0.065517		EP1-like glycoprotein 3 (Curculin-like (Mannose-binding) lectin family protein) (Putative receptor-like protein kinase-like protein)		Q9ZVA4	misc	myrosinases-lectin-jacalin	-0.425327	1.19467			357209388±43102634	288156979±33649648	305015472±9124739	390607731±66036927	344836983±56534793	245326580±19700781	382525301±32349263	400174226±60672770	360079570±48256834	328393321±11511223	308957030±30727974	285233289±24194727
Lus10016502	AT3G46780	15.845	4.68e-06	3.564e-05	13.049	2.05e-06	8.118e-06	0.499	0.806	0.86733		Protein PLASTID TRANSCRIPTIONALLY ACTIVE 16, chloroplastic (pTAC16)		Q9STF2	RNA	RNA transcription	0.00475799	0.597902			8961820±1494380	13716988±1216227	11744106±1475971	9774758±704104	15608603±2069881	12911470±4945213	14933721±3778684	19593937±1439476	16980950±2270495	12225147±2478985	15577311±1515142	11761910±2235581
Lus10006797	AT5G64760	5.405	0.007	0.024945	19.821	1.33e-08	1.4482e-07	3.762	0.004	0.020632		26S proteasome non-ATPase regulatory subunit 12 homolog B (26S proteasome regulatory subunit RPN5b) (AtRPN5b) (26S proteasome regulatory subunit p55 homolog B)		Q8VWK0	protein metabolism	protein degradation	0.304736	0.784631			9140829±447369	10045828±1193508	10127604±1094561	12809568±1994550	14118868±1782113	14880912±1907580	11548401±694389	11253239±1159131	10847170±780637	14118604±3495745	13367200±989451	21351088±5747002
Lus10030131	AT5G04590	82.233	1.55e-16	7.75e-15	2.966	0.041	0.064063	1.552	0.181	0.28281		Assimilatory sulfite reductase (ferredoxin), chloroplastic (AtSiR) (EC 1.8.7.1) (Sulfite reductase (ferredoxin))	1.8.7.1	Q9LZ66	S-assimilation	sulfite redox	0.83207	1.77357			32928361±1823979	38598388±3241417	52642872±2478710	32187647±2051815	34675770±1337030	50746373±2981288	34113407±2958128	38305018±1569986	53734625±1560027	34736918±2656555	33945977±1925611	44367537±11944539
Lus10023557	AT4G39230	5.282	0.008	0.023881	4.732	0.006	0.013043	0.428	0.857	0.88808		Phenylcoumaran benzylic ether reductase 1 (AtPCBER1) (EC 1.23.1.-)	1.23.1.-	Q9T030	secondary metabolism	flavonoids	0.38163	0.949256			5316361±466607	5118314±437501	6136063±530737	5227108±316729	5017642±395325	6887038±3696995	3567617±1200891	3866826±547044	5018330±608749	6597916±2141699	4971357±677689	7958572±3167007
Lus10028254	AT1G41880	12.751	3.35e-05	0.00037222	3.232	0.03	0.044444	5.67	0.000149	0.0016556		60S ribosomal protein L35a-2		Q9FZH0	protein metabolism	protein synthesis	0.241462	0.583886			7565227±653073	9963744±1686737	9168547±1077779	8301601±1385328	10400215±1112320	12355741±669012	8121527±1159789	10809609±1419027	13002279±1031377	10506713±1678928	11946259±1289860	8293202±3035085
Lus10001605	AT4G38130	4.942	0.011	0.030556	22.822	1.9e-09	2.2353e-08	0.43	0.856	0.88808		Histone deacetylase 19 (AtHD1) (HD) (EC 3.5.1.98)	3.5.1.98	O22446	RNA	RNA regulation of transcription	0.171432	0.860746			186292±29539	275134±84095	248183±66342	337540±211214	510993±47828	540442±102240	595763±231690	858326±267954	876938±195454	260420±62962	326114±261288	382085±229348
Lus10021126	AT2G38040	14.122	1.37e-05	0.00013631	21.215	5.3e-09	8.4805e-08	2.131	0.066	0.16418		Acetyl-coenzyme A carboxylase carboxyl transferase subunit alpha, chloroplastic (ACCase subunit alpha) (Acetyl-CoA carboxylase carboxyltransferase subunit alpha) (EC 2.1.3.15)	2.1.3.15	Q9LD43	lipid metabolism	FA synthesis and FA elongation	0.316676	0.964208			9742111±263450	10439219±859593	10431854±1330889	9956738±562481	13335374±1665878	14330033±4628293	11578034±1185516	16290310±1647654	18548101±2840227	8533188±261416	9244322±1117258	10595545±3279099
Lus10039296	AT5G52840	4.706	0.013	0.027957	1.503	0.225	0.24457	1.165	0.34	0.44575		Probable NADH dehydrogenase [ubiquinone] 1 alpha subcomplex subunit 5, mitochondrial		Q9FLX7	mitochondrial electron transport / ATP synthesis	mitochondrial electron transport / ATP synthesis	-0.327912	0.824238			26640454±2726172	27524362±2504704	24535853±2164132	28354211±1441814	29446861±2442621	23616911±3686156	34544978±5533934	28684467±2911369	21553711±1684860	33548856±6490789	28613766±1892581	30077434±16104683
Lus10039297	AT4G23570	10.678	0.000138	0.00054372	14.853	4.85e-07	3.5387e-06	5.318	0.000263	0.0016713		Protein SGT1 homolog A (AtSGT1a) (Suppressor of G2 allele of SKP1 homolog A)		Q9SUR9	protein metabolism	protein handling	-0.259236	0.672498			13742552±930047	13569502±740014	12770507±774798	14692020±2038040	9155357±761762	9656499±2031733	11497731±2137152	10543692±1478797	9362231±1029847	9688080±392980	9817387±776739	10373418±1299822
Lus10013948	AT5G65360	7.646	0.001	0.0049	14.071	8.96e-07	4.8782e-06	1.571	0.175	0.32358		Histone H3.1		P59226	DNA	DNA synthesis/chromatin structure	0.147936	0.70871			25218275±2476360	26637610±4134067	25381255±3380468	33484397±4048639	40962283±5797709	39033487±7581561	29292370±7916644	44910644±7702954	47020520±2034969	24303651±10552683	31506801±4870169	28392443±11423444
Lus10016486	AT5G59150	10.888	0.000119	0.0007	9.85	3.27e-05	0.00010062	1.475	0.206	0.30073		Ras-related protein RABA2d (AtRABA2d)		Q9FIF9	signalling	G-proteins	-0.379225	1.00204			8354496±747155	8828311±1509328	7783472±1174035	10419068±1209862	12941886±1318168	8239848±1153985	6470020±1685388	8020580±1375318	6472058±997176	10330514±2746696	11105140±581339	6917610±3828940
Lus10010890	AT5G57290	8.297	0.000774	0.0031592	8.622	0.000103	0.0002641	2.28	0.051	0.12		60S acidic ribosomal protein P3-2		Q9LVC9	protein metabolism	protein synthesis	-0.104887	0.550041			43767466±3312213	54153168±2225063	45845612±2099649	36314416±7437612	47255535±4188231	47923581±11520855	51592341±3853314	55293429±2592391	53750484±6878310	39355240±12507083	50900544±4238336	31678706±9811560
Lus10034659	AT2G31670	8.525	0.000652	0.003539	4.794	0.005	0.010153	1.903	0.099	0.2189		Stress-response A/B barrel domain-containing protein UP3 (Unknown protein 3)		Q9SIP1	stress	stress	-0.400807	1.06129			4218900±634846	4493747±806847	3461928±477969	5378093±934562	4899420±878944	3347068±1115034	3027854±639835	4014618±727773	3389470±766400	3867215±927372	4550625±336606	3364049±673014
Lus10003055	AT1G26910	8.541	0.000644	0.0035778	12.019	4.84e-06	1.898e-05	5.755	0.00013	0.0015294		60S ribosomal protein L10-2 (Wilms tumor suppressor protein homolog)		Q08770	protein metabolism	protein synthesis	0.154511	0.583754			4803181±926833	5945887±607537	6299607±498092	5843207±716808	7806592±786416	9391462±1150128	6817200±1813918	9007020±549536	8582967±530657	7922294±1517535	7844685±308048	5684080±1735733
Lus10008952	AT2G26230	16.588	2.98e-06	3.6691e-05	11.855	5.57e-06	2.8136e-05	3.691	0.004	0.027172		Uricase (EC 1.7.3.3) (Nodulin-35 homolog) (Urate oxidase)	1.7.3.3	O04420	nucleotide metabolism	nucleotide metabolism degradation	-0.461574	1.11953			21864616±2273439	21785516±1769487	20020807±2722693	23377191±2349470	21166391±842328	14530956±2287918	28013008±5333440	23029249±2293767	18683601±2523507	17912524±1922055	16220813±1354992	17525652±2771065
Lus10016181	AT3G44150	8.637	0.0006	0.0020483	9.671	3.85e-05	0.00010737	0.489	0.814	0.8712		N/A			not assigned	not assigned	-0.37906	0.965232			3728526±432773	3331688±422219	2477188±497347	4238497±1926904	3096347±478036	2917745±532165	2292212±653195	2017989±591804	1763134±320432	3062475±448962	2493023±328146	1899033±279483
Lus10004290	AT2G02120	19.502	5.48e-07	6.0889e-06	31.124	1.7e-11	3.4e-10	1.125	0.361	0.45535		Defensin-like protein 4 (Low-molecular-weight cysteine-rich protein 70) (Protein LCR70) (Plant defensin 2.1)		Q41914	stress	biotic stress	-0.441471	1.18616			18799882±1112198	13379522±1567317	11641560±1934896	16419892±2495871	17013272±3828490	11656873±1401990	23465445±2318024	20561010±2799722	17349179±1842761	13261056±3076579	9274970±1511438	8217476±5148406
Lus10002588	AT4G05150	17.977	1.31e-06	1.0323e-05	17.583	6.32e-08	4.1501e-07	1.541	0.184	0.28998		N/A			not assigned	not assigned	-0.486954	1.16339			9651068±1511311	9178595±1621244	8484204±1247786	8390332±1148728	7310204±1141780	6413582±1166515	6588290±630019	6952133±835889	4915534±563589	9611232±675305	8647048±556849	5947297±893677
Lus10007577	AT2G21160	4.596	0.015	0.046172	4.588	0.006	0.011151	1.781	0.122	0.28507		Translocon-associated protein subunit alpha (TRAP-alpha) (Signal sequence receptor subunit alpha) (SSR-alpha)		P45434	not assigned	not assigned	0.271508	0.840117			3090583±546316	3971954±805293	4998001±150136	4859237±296979	5151631±740519	5154699±839798	3219049±612839	3640138±534110	4897010±1115481	4180279±928384	4716055±732161	3955963±1968191
Lus10016184	AT3G54540	8.577	0.000627	0.0038086	2.194	0.1	0.13469	1.306	0.272	0.40493		ABC transporter F family member 4 (ABC transporter ABCF.4) (AtABCF4) (GCN20-type ATP-binding cassette protein GCN4)		Q9M1H3	transport	transport ABC transporters and multidrug resistance systems	0.36991	0.881534			6286687±848704	8629853±1419450	8598671±472807	7626272±1813126	11385793±1994274	10663848±1786525	7717489±1110455	9969175±1493580	10645778±486022	7645021±654782	6915690±963501	11204011±6107475
Lus10014074	AT4G34050	9.538	0.00031	0.0010508	9.053	6.85e-05	0.00017792	1.985	0.085	0.16038		Caffeoyl-CoA O-methyltransferase 1 (EC 2.1.1.104) (Trans-caffeoyl-CoA 3-O-methyltransferase) (CCoAMT) (CCoAOMT1)	2.1.1.104	O49499	secondary metabolism	phenylpropanoids	0.434805	1.13383			9843463±658353	13049806±2486545	15308259±1453747	12467077±1430771	11610419±1058881	14948583±1957886	9551240±4229248	7969383±1402348	9357959±1846378	10573035±1578636	12877014±712879	17152932±5160961
Lus10024952	AT1G04080	5.56	0.007	0.021	19.574	1.58e-08	1.0788e-07	0.943	0.473	0.57456		Pre-mRNA-processing factor 39-1 (AtPRP39-1) (PRP39 homolog A) (Pre-mRNA-processing factor 39a)		Q93ZR3	not assigned	not assigned	-0.306673	0.957514			555970±45271	440898±58596	376527±87986	484177±125930	464066±91151	327398±52036	650413±143932	726852±76461	571145±119360	256238±224937	386165±99733	237582±144789
Lus10031149	AT5G67150	15.167	7.11e-06	6.9678e-05	18.361	3.64e-08	3.2429e-07	3.264	0.009	0.03675		N/A			secondary metabolism	phenylpropanoids	-0.264838	0.768694			12060407±930272	14119188±1525755	8682067±366430	11375084±1200313	16878509±664442	11224922±830014	12272027±3109993	14731987±1273921	12385228±1281870	17273443±3111037	16718507±2752744	16537886±1570249
Lus10006414	AT3G10950	5.179	0.009	0.018184	4.215	0.01	0.013562	0.88	0.516	0.62127		Putative 60S ribosomal protein L37a-1		Q9SRK6	protein metabolism	protein synthesis	0.328521	0.749539			16001982±2467447	14165185±2174674	15524821±638576	16199576±2442837	16659074±4058045	24502048±4643077	17140612±2986686	14470765±1466897	23545713±1146091	23297626±3881268	20096282±2799644	24237235±15060939
Lus10007038	AT1G63380	14.834	8.76e-06	9.1749e-05	8.985	7.29e-05	0.0002198	1.225	0.309	0.44559		N/A			misc	short chain dehydrogenase/reductase (SDR)	-0.497328	1.16955			11566649±616208	9316787±2175474	8009658±494322	9373094±1903232	9064905±2516027	6632420±2070174	12282710±3743353	13187527±976096	8374355±1740721	12911233±1368986	15178504±1538377	9322311±3349568
Lus10036452	AT3G06720	5.106	0.01	0.019412	8.297	0.000141	0.00034467	2.541	0.032	0.085622		Importin subunit alpha-1 (IMPa-1) (Karyopherin subunit alpha-1) (KAP-alpha-1)		Q96321	protein metabolism	protein handling	0.229013	0.806668			2706798±553457	3496298±345761	2440248±338976	2050946±409106	2479634±364256	2469519±666397	1719454±472016	1936541±621808	2384222±378805	2308282±457994	2951602±255159	3769564±1283953
Lus10022602	AT3G53990	10.27	0.000183	0.0014494	3.025	0.038	0.058326	2.35	0.045	0.10607		N/A			stress	abiotic stress	-0.405952	0.952646			50326368±4885175	57832031±14562523	42008678±2305016	61054341±16454148	46097716±3786297	38832260±5117344	54515278±14818642	38536046±4556304	33323420±1873653	55051941±6354477	50685736±3843782	52804052±7123221
Lus10004139	AT1G08830	19.558	5.31e-07	5.0066e-06	5.478	0.002	0.0037714	2.832	0.019	0.063763		Superoxide dismutase [Cu-Zn] 1 (EC 1.15.1.1) (Copper/zinc superoxide dismutase 1)	1.15.1.1	P24704	Redox	dismutases and catalases	-0.549056	1.19724			47843194±1618120	44262736±2451485	36100892±3807847	48825498±4100363	52335552±5192570	43459290±1399824	67134865±19562294	48964184±3796445	43747952±4935161	61354935±5755389	59891063±5262567	37422309±9519930
Lus10022465	AT5G66920	8.61	0.000612	0.0036349	6.001	0.001	0.0022529	4.034	0.002	0.012645		N/A			misc	oxidases - copper, flavone etc	0.369152	1.00822			10480338±1079588	10654905±593436	13222937±2235987	10058643±1406493	9316985±1191190	15279710±2771047	10538355±1648946	11391093±737519	12696151±1540734	9735544±1580017	9415340±1528697	8118520±2744773
Lus10023821	AT3G57890	5.326	0.008	0.025143	3.083	0.036	0.056571	0.974	0.452	0.57995		N/A			cell	cell organisation	-0.328673	0.761599			10797910±1812765	8984064±1306779	9876341±1240511	9885414±2076726	7464266±1216948	7808149±1734983	12366503±5629901	10175938±661030	7536527±1281184	8378655±639300	8590698±1089792	6210086±2799315
Lus10010592	AT3G59990	5.31	0.008	0.025143	3.747	0.017	0.029526	0.101	0.996	0.996		Methionine aminopeptidase 2B (MAP 2B) (MetAP 2B) (EC 3.4.11.18) (Peptidase M)	3.4.11.18	Q56Y85	protein metabolism	protein degradation	0.289341	0.815311			834583±256806	1095842±171336	1105277±380591	902788±261673	1021949±188532	1236948±292687	729543±236539	966780±197743	1082588±407328	506376±149667	743638±205513	830935±526094
Lus10012700	AT4G06599	7.486	0.001	0.0027361	6.96	0.000528	0.0011066	1.142	0.352	0.45923		Ubiquitin-like domain-containing CTD phosphatase (EC 3.1.3.16) (Nuclear proteasome inhibitor UBLCP1)	3.1.3.16	Q8W3M6	protein metabolism	protein degradation	0.418744	0.972761			420329±65352	497609±155048	690135±104574	374745±53623	372118±187907	554742±125033	320515±51250	399230±73189	415147±57875	545478±148272	537069±103508	579844±132466
Lus10002537	AT1G57720	15.32	6.46e-06	7.1419e-05	11.579	7.05e-06	3.0672e-05	1.845	0.109	0.21691		Probable elongation factor 1-gamma 2 (EF-1-gamma 2) (eEF-1B gamma 2)		Q9FVT2	protein metabolism	protein synthesis	-0.295784	0.825396			8178692±654276	5792596±1120982	7397311±758566	8767819±729902	7537036±894358	7285835±1611188	7314430±1328006	4922193±329110	4450674±733057	7067600±656518	6476485±582840	5673043±1711358
Lus10022296	AT4G35850	9.767	0.000263	0.00092281	2.19	0.101	0.10978	0.915	0.492	0.59277		Pentatricopeptide repeat-containing protein At4g35850, mitochondrial		Q8VYR5	not assigned	not assigned	0.472357	1.07708			3688719±255414	3040663±187093	4197767±584582	3520719±709944	3315585±491692	4574388±1032905	3507161±678864	3631468±786237	4015372±722822	4332443±1149828	3344436±871329	5503546±1425158
Lus10010235	AT1G47200	5.304	0.008	0.025806	12.722	2.68e-06	1.1404e-05	3.535	0.005	0.02		WPP domain-containing protein 2 (MFP1 attachment factor 2)		Q9C500	cell	cell organisation	-0.207805	0.790623			2941148±447554	3120014±356254	3180667±319808	3301401±368639	4777073±388903	2900933±1308049	2096771±117259	2193098±282260	2409326±483690	4059129±565100	4016487±748191	2641966±1272564
Lus10011776	AT5G35620	15.888	4.56e-06	2.7636e-05	1.131	0.346	0.36042	6.267	5.84e-05	0.00064889		Eukaryotic translation initiation factor isoform 4E (eIF(iso)4E) (Protein LOSS OF SUSCEPTIBILITY TO POTYVIRUS 1) (eIF-(iso)4F 25 kDa subunit) (eIF-(iso)4F p28 subunit) (eIF4Eiso protein) (mRNA cap-binding protein)		O04663	protein metabolism	protein synthesis	0.393118	0.841304			6671835±829205	7594998±238583	7402466±572321	5857979±444845	6740576±916376	8268682±591930	5925198±1147771	7151160±1615861	9770430±655564	6682996±732380	8241287±781397	6323269±1351459
Lus10001542	AT1G72160	52.024	6.07e-13	3.0047e-11	6.885	0.000569	0.0016568	1.096	0.378	0.53568		Patellin-3		Q56Z59	protein metabolism	protein handling	-0.756309	1.67293			75958706±9538980	71431143±7730498	46054416±3439075	74961126±6828300	74603785±6379454	46551836±5831719	61966505±7157939	61793725±4890114	47080412±5243489	76920715±5562523	76913368±12299310	56029321±9698559
Lus10042695	AT3G04400	20.406	3.32e-07	7.304e-06	18.403	3.53e-08	3.3283e-07	8.258	3.14e-06	0.00015543		60S ribosomal protein L23 (Protein EMBRYO DEFECTIVE 2171)		P49690	protein metabolism	protein synthesis	-0.0974354	0.743648			50763058±7274304	71097846±9153154	43104798±4406792	41934334±7065522	57197312±5453527	55110084±7028185	45202884±5434891	42305664±4090717	50506332±2333049	59167324±5583837	79710515±7576008	55811697±8935521
Lus10000735	AT5G47570	14.768	9.12e-06	7.7583e-05	4.114	0.011	0.015603	1.867	0.105	0.20388		NADH dehydrogenase [ubiquinone] 1 beta subcomplex subunit 8, mitochondrial		Q9FGK0	not assigned	not assigned	0.488534	1.06606			2014667±550737	2133103±387876	2366569±207600	2044122±514016	3045363±482802	2832799±498910	1834656±341725	2045431±148691	3029118±500911	2264865±531483	2602248±683292	3331177±403484
Lus10025159	AT1G76400	5.821	0.005	0.015968	5.002	0.004	0.0088989	1.879	0.103	0.234		Dolichyl-diphosphooligosaccharide--protein glycosyltransferase subunit 1A (Ribophorin IA) (RPN-IA) (Ribophorin-1A)		Q9SFX3	protein metabolism	protein handling	0.201566	0.652412			3945248±699477	4263203±679673	4965230±794184	4948405±611039	6506974±999499	5905490±1113504	4134972±1157977	5616551±1181994	6833534±770307	4510243±901058	5136653±861592	4132235±2152928
Lus10036965	AT2G03440	5.947	0.005	0.015152	10.636	1.61e-05	6.5714e-05	4.289	0.001	0.0086957		Nodulin-related protein 1 (AtNRP1) (RPS2-interacting protein 11)		Q9ZQ80	cell development	unspecified	-0.329711	0.838726			77056726±3371936	71668436±4329943	69671593±6147265	100975983±10100680	92073531±10141872	85511430±9578591	77403720±7889475	83282933±6902409	87953484±14570927	89539932±5727666	81570489±9884818	54135468±19069237
Lus10030673	AT5G15140	11.288	9.01e-05	0.0003604	24.88	5.43e-10	9.05e-09	0.688	0.661	0.73855		N/A			minor CHO metabolism	minor CHO metabolism	0.417563	0.994926			2796067±373513	3582383±425760	3906261±721865	5236219±694800	4743512±632874	6429588±1775006	3097475±113141	3703355±499329	5126083±506271	5907408±2402594	6004721±546202	7783162±999584
Lus10038908	AT4G00100	21.332	2e-07	3.0462e-06	4.554	0.007	0.013588	2.667	0.025	0.072794		40S ribosomal protein S13-2		P59224	protein metabolism	protein synthesis	0.508878	1.12951			43312257±7596348	60766709±10973683	60123131±3754932	46649823±6110106	64024638±9859554	74711649±7204147	49664983±14380131	55638064±9657443	82306570±4840949	64011920±5753173	72745938±8547432	70228533±16253036
Lus10017214	AT1G56110	16.889	2.49e-06	3.5394e-05	7.072	0.000471	0.0010773	3.309	0.008	0.037905		N/A			RNA	RNA regulation of transcription	0.412269	1.07707			29524663±1330457	36902150±3436506	37792031±2113857	29359118±3517271	39610918±4585560	48655309±5099150	36072786±7470523	40766892±2135950	50864830±3014866	33237889±3565112	36332369±3614925	32011429±12882628
Lus10035624	AT2G43590	6.031	0.005	0.019412	6.873	0.000576	0.0017546	0.759	0.605	0.70053		Endochitinase At2g43590 (EC 3.2.1.14)	3.2.1.14	O24658	stress	biotic stress	0.391748	0.999955			492112±62961	662506±43619	816140±73076	670738±86810	600895±70894	920630±101201	441461±223269	461472±88339	561305±164576	775597±231479	728955±221294	853994±383995
Lus10013936	AT4G18550	26.229	1.62e-08	1.8773e-07	8.805	8.65e-05	0.00030429	0.922	0.487	0.59589		Phospholipase A1-IIgamma (EC 3.1.1.-) (DAD1-like seedling establishment-related lipase) (AtDSEL) (Phospholipase DSEL)	3.1.1.-	O49523	lipid metabolism	lipid degradation	-0.629362	1.35957			163638914±24348615	144055531±35619103	98600519±11436877	118432226±18253122	106164609±6703806	72973270±13272275	122426069±10586057	113781578±8098141	93635939±16437278	123792643±15936149	125166772±16940368	89532382±20332866
Lus10022352	AT5G24400	5.211	0.009	0.018367	12.772	2.57e-06	9.3455e-06	4.202	0.002	0.0088889		6-phosphogluconolactonase 3, chloroplastic (6PGL3) (EC 3.1.1.31) (Protein EMBRYO DEFECTIVE 2024)	3.1.1.31	Q84WW2	OPP	OPP oxidative PP	0.318798	0.984085			11907607±2046727	13225094±2087589	12366236±1085693	10529381±706516	11073087±1832096	11403393±1526241	10813509±2482906	9989480±1255430	10607169±1309033	11544688±1639693	13886417±1598798	19160821±3629666
Lus10015995	AT2G35840	6.687	0.003	0.011056	18.161	4.19e-08	4.169e-07	6.541	3.83e-05	0.00076217		Probable sucrose-phosphatase 2 (AtSPP2) (EC 3.1.3.24)	3.1.3.24	Q9SJ66	starch/sucrose metabolism	starch/sucrose synthesis	-0.286546	0.955727			5679053±614092	5804059±454270	6546631±502984	10160936±751723	9673866±796585	6796152±1953676	6888750±1619514	5029640±702037	6717087±803211	8190760±1979275	9102763±756060	5476408±1050845
Lus10001541	AT1G22520	7.898	0.001	0.003717	5.529	0.002	0.0044773	1.434	0.221	0.30877		N/A			not assigned	not assigned	0.332314	0.798466			1511783±371189	1738304±50890	1793601±389252	1018398±176772	1004795±163796	1674488±393240	1123756±354735	1501282±482977	1483462±221150	1015317±179695	1456609±158344	1343794±364325
Lus10023266	AT4G05390	40.912	2.98e-11	8.3866e-10	17.415	7.13e-08	4.3894e-07	0.382	0.887	0.9101		Ferredoxin--NADP reductase, root isozyme 1, chloroplastic (EC 1.18.1.2) (Root FNR 1) (AtRFNR1)	1.18.1.2	Q9M0V6	OPP	OPP electron transfer	-0.685467	1.48768			29472827±2313429	26993998±1349068	19357533±542285	25100345±1759424	22773947±1529700	15897812±1625632	27290028±5301121	27230782±2619620	20519449±2885967	20472142±3972507	20669197±2230173	12382193±4609661
Lus10007995	AT4G26210	10.759	0.00013	0.00054372	1.992	0.127	0.1646	3.175	0.01	0.033966		N/A			mitochondrial electron transport / ATP synthesis	mitochondrial electron transport / ATP synthesis	0.290715	0.787652			6779599±492037	9517737±1260150	9389565±540091	6723699±1070994	8380035±1671230	9217996±559073	5712180±1725554	6535591±793145	9563039±1216558	7748858±884467	10404385±1905936	7295268±3354207
Lus10001443	AT4G30010	24.583	3.67e-08	4.5187e-07	23.105	1.6e-09	2.0562e-08	8.412	2.53e-06	9.9682e-05		N/A			not assigned	not assigned	0.3814	0.90039			3659662±268364	5141350±459671	4947028±539768	2751536±677340	2913895±407390	4611770±676029	3816880±300681	4272389±708460	6159409±436021	2867679±640010	4124508±469013	2740000±893570
Lus10027021	AT2G31570	5.131	0.009	0.031105	14.007	9.43e-07	6.6347e-06	3.451	0.006	0.036938		Probable glutathione peroxidase 2 (EC 1.11.1.9)	1.11.1.9	O04922	Redox	ascorbate and glutathione	0.327565	0.958365			2258121±355438	2903956±478250	2761456±492958	2322557±220978	2816400±848616	2087312±240914	2533746±639406	2592152±276406	3620974±829645	3726008±792911	3246338±159696	5441143±1739966
Lus10038538	AT4G05390	12.102	5.17e-05	0.00024841	7.073	0.000471	0.00099771	2.608	0.028	0.067268		Ferredoxin--NADP reductase, root isozyme 1, chloroplastic (EC 1.18.1.2) (Root FNR 1) (AtRFNR1)	1.18.1.2	Q9M0V6	OPP	OPP electron transfer	-0.399385	0.92029			3104410±349350	3624382±713783	2642813±296898	2644634±363371	3318130±421135	1979226±502627	2736316±289783	2305439±368707	2340967±258857	2193556±440748	2836457±510747	2174328±424613
Lus10028545	AT1G21680	6.944	0.002	0.006678	0.682	0.567	0.60378	0.989	0.443	0.5354		N/A			not assigned	not assigned	-0.166287	0.491304			4173010±391382	2977850±653678	3929709±994174	4260825±266696	3304200±657977	2539107±777202	4127581±935865	2957026±876871	3923324±1704798	4242749±1906403	2687813±409269	2660021±1064776
Lus10030518	AT5G24550	6.992	0.002	0.0054054	6.959	0.000528	0.00099623	1.022	0.422	0.49302		Beta-glucosidase 32 (AtBGLU32) (EC 3.2.1.21)	3.2.1.21	Q9FLU8	misc	gluco-, galacto- and mannosidases	-0.308184	0.779536			3924057±609729	3069677±968291	3126475±359476	2942545±593585	2259510±639305	1753428±703351	3167834±890558	2191263±391604	1909570±602773	2206133±923518	2550278±519416	2066767±682113
Lus10010423	AT4G19006	13.14	2.59e-05	0.0001379	8.708	9.48e-05	0.00032539	4.552	0.000934	0.0050513		26S proteasome non-ATPase regulatory subunit 13 homolog B (26S proteasome regulatory subunit RPN9b) (AtRNP9b) (26S proteasome regulatory subunit S11 homolog B)		Q8GYA6	protein metabolism	protein degradation	0.370509	0.930939			14057047±983243	14349915±1122664	20945653±2025964	18475744±2963653	16489138±3045928	26826256±3389594	22498213±1059067	22551739±944134	24956493±2726348	26228154±5465588	15627804±3686061	20675660±7122712
Lus10012112	AT1G15480	8.883	0.0005	0.0023452	12.446	3.37e-06	1.5807e-05	5.848	0.000112	0.0011032		Pentatricopeptide repeat-containing protein At1g15480, mitochondrial		Q9XI21	RNA	RNA regulation of transcription	0.270622	0.743133			8259658±331076	12386953±2467421	10416742±812505	9179664±1915825	9228823±1183882	12035246±2056541	9634719±1265918	12115852±1925621	16195020±1878157	9007839±883388	8787726±557290	7085800±3256399
Lus10012869	AT5G24550	7.026	0.002	0.0054054	28.39	7.32e-11	1.3067e-09	1.472	0.207	0.29362		Beta-glucosidase 32 (AtBGLU32) (EC 3.2.1.21)	3.2.1.21	Q9FLU8	misc	gluco-, galacto- and mannosidases	-0.15764	0.775659			32055873±4059566	19041279±4285793	29611325±6595517	22107427±3096741	17740297±1958486	13805532±5684158	43082667±17540394	32449350±3430059	29364978±4931233	14186438±2124685	11258326±3437932	11371798±3092398
Lus10011902	AT3G23990	10.104	0.000206	0.0015	4.507	0.007	0.014433	0.674	0.671	0.7848		Chaperonin CPN60, mitochondrial (HSP60)		P29197	protein metabolism	protein handling	0.43725	1.05943			2358831±534998	3253061±332071	3979246±243255	2490249±580963	2896195±1213506	4005657±287306	2625968±326841	2760262±438068	3394833±692628	1997333±620148	2181207±733338	2530532±1518836
Lus10011574	AT4G37830	12.177	4.92e-05	0.00021867	1.372	0.262	0.26872	1.842	0.11	0.19298		Cytochrome c oxidase subunit 6a, mitochondrial (AtCOX6a)		Q9T070	mitochondrial electron transport / ATP synthesis	mitochondrial electron transport / ATP synthesis	-0.513418	1.125			12847580±920836	13600574±1601400	8055937±1049402	11332997±1225989	11289568±1253812	6949986±1187905	12809306±7210911	7876538±1547534	7861195±1651907	9826220±1307842	12035228±984305	7964142±1453161
Lus10036109	AT2G28470	21.763	1.59e-07	3.4803e-06	22.512	2.31e-09	3.1126e-08	1.763	0.126	0.28863		Beta-galactosidase 8 (Lactase 8) (EC 3.2.1.23) (Protein AR782)	3.2.1.23	Q9SCV4	misc	gluco-, galacto- and mannosidases	0.476713	1.27141			1795112±236226	1900500±215362	3036593±201222	2069865±252563	2537106±544905	3121473±603940	2167043±500974	2274378±237293	3070614±472038	1389036±337504	1263698±373024	1558680±479244
Lus10010288	AT3G08610	22.039	1.37e-07	1.5956e-06	11.727	6.21e-06	2.1957e-05	7.515	9.02e-06	0.0001786		NADH dehydrogenase [ubiquinone] 1 alpha subcomplex subunit 1		Q9C9Z5	not assigned	not assigned	0.475191	1.12313			2702134±228786	2929356±262380	4036982±221162	2750503±208023	2906199±170019	3574676±134965	2472260±413250	2883601±359494	4183699±186847	2573579±348445	2581697±155764	2060722±1030526
Lus10023792	AT5G02270	4.767	0.013	0.034211	13.375	1.57e-06	8.7222e-06	2.089	0.071	0.15778		ABC transporter I family member 20 (ABC transporter ABCI.20) (AtABCI20) (GCN-related protein 3) (Non-intrinsic ABC protein 9)		Q9LZ98	transport	transport ABC transporters and multidrug resistance systems	-0.319111	0.908515			10420191±869239	9985169±936864	7623364±1235628	10016236±3256765	7433648±2014727	7700572±1312787	6693828±1382651	6352926±836359	5929973±443455	5036603±653059	7610159±2150139	4495879±1973066
Lus10038500	AT1G30070	5.187	0.009	0.028125	15.643	2.64e-07	1.427e-06	3.076	0.012	0.04		N/A			protein metabolism	protein degradation	0.212424	0.817063			1622483±91133	1859670±164728	2423588±225343	1884391±247630	2214336±495665	2896135±507308	2332540±472083	2637814±473056	2772634±571929	1512167±458133	1828130±482719	1079872±581085
Lus10001765	AT1G16340	7.283	0.002	0.006678	1.459	0.237	0.28296	6.474	4.25e-05	0.00064404		2-dehydro-3-deoxyphosphooctonate aldolase 2 (EC 2.5.1.55) (3-deoxy-D-manno-octulosonic acid 8-phosphate synthase) (KDO-8-phosphate synthase 2) (AtkdsA2) (KDO 8-P synthase) (KDOPS) (Phospho-2-dehydro-3-deoxyoctonate aldolase)	2.5.1.55	Q6NQL4	cell wall	precursor synthesis	-0.0627815	0.388614			6432794±526294	6742039±712124	6367148±660485	5946876±1190812	6738495±1017681	5601922±948709	4938449±993078	5829813±938404	7402695±603947	6160515±801683	8689590±851129	5131152±1214049
Lus10012532	AT3G01910	6.118	0.004	0.017217	1.205	0.318	0.36821	2.044	0.077	0.19299		Sulfite oxidase (EC 1.8.3.1) (Moco-containing protein AtMCP) (At-SO) (AtSOX)	1.8.3.1	Q9S850	amino acid metabolism	amino acid degradation	0.327196	0.780949			1433619±72894	1459257±199443	2429274±533267	1794448±486284	1549280±415560	1920780±152985	1793339±452375	1341100±262897	1476136±218975	1599428±685764	1294881±441197	1765621±319522
Lus10016378	AT5G13780	6.218	0.004	0.0098765	0.474	0.702	0.702	2.337	0.046	0.11034		N-terminal acetyltransferase A complex catalytic subunit NAA10 (AtNAA10) (EC 2.3.1.255)	2.3.1.255	Q9FKI4	amino acid metabolism	amino acid degradation	0.40546	0.889748			1239200±178920	1009301±327896	1711275±472655	1148965±282878	1340788±171252	1323204±239080	1264201±174041	1528454±160363	1417688±376224	1309273±85565	1040846±175426	1741211±538501
Lus10029086	AT3G10850	6.605	0.003	0.0076154	0.394	0.758	0.76966	2.49	0.035	0.088846		Hydroxyacylglutathione hydrolase cytoplasmic (EC 3.1.2.6) (Glyoxalase II) (Glx II)	3.1.2.6	O24496	Biodegradation of Xenobiotics	hydroxyacylglutathione hydrolase	0.379437	0.810127			3982527±321647	5490382±1265495	6756600±431837	4678100±477551	5498684±334806	6477987±1257983	6022478±1028941	4665487±932706	6791419±1538456	5100008±1025886	6354761±704772	5451295±2385930
Lus10038814	AT5G38280	6.43	0.003	0.0078947	2.123	0.109	0.11848	1.948	0.091	0.1625		PR5-like receptor kinase (EC 2.7.11.1)	2.7.11.1	Q9FF29	signalling	receptor kinases	-0.266577	0.69383			1217018±197404	1193184±209984	1266930±101289	1326535±218823	1789623±199686	1239971±68445	1270212±520929	1730254±268720	1423821±228009	1401992±394456	1529841±157596	899434±483482
Lus10032613	AT5G13420	14.284	1.24e-05	7.2941e-05	2.138	0.107	0.11568	9.27	7.92e-07	3.96e-05		N/A			OPP	OPP non-reductive PP	0.130046	0.424165			15962295±1309163	13988307±1119393	17088356±1549194	16561825±1421666	13394131±1180892	14170228±955750	17858962±2608780	11535701±1884918	11118488±1556349	12848215±1653353	11476147±734725	19532172±4488925
Lus10005658	AT3G42050	8.3	0.000771	0.0024622	3.879	0.014	0.018358	2.333	0.046	0.10591		V-type proton ATPase subunit H (V-ATPase subunit H) (Vacuolar H(+)-ATPase subunit H) (Vacuolar proton pump subunit H)		Q9LX65	transport	transport	0.380603	0.950394			13442585±1990456	11974937±2743443	15789734±2509703	14064850±1759897	16776494±1798653	19377741±2211081	10443303±1011986	12283828±2828526	17782047±2633790	13592895±2519117	15257821±2468336	13237243±5782444
Lus10031000	AT3G56940	4.386	0.018	0.045114	3.752	0.017	0.029526	1.466	0.209	0.33106		Magnesium-protoporphyrin IX monomethyl ester [oxidative] cyclase, chloroplastic (Mg-protoporphyrin IX monomethyl ester oxidative cyclase) (EC 1.14.13.81) (Copper response defect 1 protein) (Dicarboxylate diiron protein) (AtZIP) (MPE-cyclase)	1.14.13.81	Q9M591	tetrapyrrole synthesis	tetrapyrrole synthesis	0.15616	0.652856			4456467±472651	6211750±1068651	5776240±333802	4716966±455023	4484885±897633	5462649±829169	3007173±1240697	3758162±616478	4600480±649021	3764633±1596824	6411860±315901	4450847±3524648
Lus10024148	AT5G07030	6.397	0.003	0.010909	18.522	3.25e-08	3.1905e-07	1.876	0.103	0.20194		N/A			RNA	RNA regulation of transcription	-0.290626	0.938631			4023573±293470	3582954±471777	3784174±536731	4825796±1018473	4524000±1055781	3186091±893177	3205489±760334	2535453±427131	1880575±296445	2761755±285203	2518593±360363	2747114±823486
Lus10018450	AT4G21580	13.793	1.7e-05	9.85e-05	14.731	5.33e-07	3.75e-06	1.348	0.254	0.38789		N/A			misc	misc2	0.371499	0.857054			4196945±302639	5750095±723937	7113649±818533	6832409±1904371	9832192±1216835	11657141±2590063	7795853±1775158	8994200±690207	9343956±771816	6841839±891169	7516757±825993	8076020±2716095
Lus10032926	AT1G05260	8.178	0.000845	0.0036372	5.083	0.004	0.0068276	2.161	0.062	0.14971		Peroxidase 3 (Atperox P3) (EC 1.11.1.7) (ATPRC) (RCI3A) (Rare cold-inducible protein)	1.11.1.7	O23044	stress	abiotic stress	-0.440699	1.10737			8639541±958907	9098609±983461	8936541±396581	12298675±2543625	9982000±807228	7205396±1339833	9216027±3198479	9263773±1490017	7235322±664055	7353522±1694656	8764406±787184	5568554±2660002
Lus10027164	AT1G05260	30.127	2.6e-09	3.432e-08	5.775	0.002	0.0037714	1.969	0.088	0.18735		Peroxidase 3 (Atperox P3) (EC 1.11.1.7) (ATPRC) (RCI3A) (Rare cold-inducible protein)	1.11.1.7	O23044	stress	abiotic stress	-0.598822	1.28769			24972806±3167715	20407987±2487626	19802550±1057069	31324643±2668059	26050315±3510101	19608626±2415507	26955800±1825218	23862002±1550181	15790396±2663190	23914119±4910168	20143876±2507639	18894654±5799258
Lus10018630	AT1G09310	6.209	0.004	0.013655	28.533	6.77e-11	8.3779e-10	4.9	0.000522	0.0041342		N/A			not assigned	not assigned	-0.0950609	0.757863			22326323±1695960	23757576±1533711	20133809±1842147	21611251±2403905	20265724±2092037	17857203±3129873	10442949±3838741	17827767±1920170	17564955±1621114	13592020±2959583	16843269±2411679	13571651±2158865
Lus10004922	AT2G34470	4.869	0.012	0.031421	2.83	0.048	0.066333	1.462	0.211	0.34183		Urease accessory protein G (AtUREG)		O64700	amino acid metabolism	amino acid degradation	0.355771	0.872931			4040289±192527	4760085±756501	5439026±961481	3782161±638825	3849851±979575	4946873±645749	5832150±1895246	5299005±668709	5376650±833572	3906173±404264	3766908±514066	6434302±2905226
Lus10020966	AT5G64570	5.425	0.007	0.024945	1.517	0.222	0.27715	4.379	0.001	0.0067586		Beta-D-xylosidase 4 (AtBXL4) (EC 3.2.1.37)	3.2.1.37	Q9FLG1	cell wall	degradation	-0.113628	0.387903			9596006±700976	12010179±856091	9066265±469219	9495256±307536	10416399±970900	10110987±1830340	9683864±2462484	10303383±974985	12780157±1372547	9349643±1603081	12152593±1183162	7112268±3487082
Lus10017159	AT4G29830	9.942	0.000232	0.00087892	5.034	0.004	0.0057518	1.715	0.137	0.23068		WD repeat-containing protein VIP3 (Protein BOUQUET-1) (boq-1) (Protein SKI8 homolog) (Protein VERNALIZATION INDEPENDENCE 3) (Protein ZWERGERL) (zwg)		Q9SZQ5	signalling	G-proteins	0.390586	1.01951			3309538±647410	3948770±754159	4352342±487099	2864954±202382	3440556±430175	4901537±1241578	3449712±1235151	5349349±389630	5242792±815384	3286045±250483	2665795±389435	3848052±2085056
Lus10005395	>Lus10005395 MTTVAGLPKYVVLKSKPSGKYLHFLWNDEFGEYYKDLGAKRDVDPVNPFVKFEVVPSTADPTLVHLRCSYNNKFIQLISKYGVSWLSATADSAVDDRTKETSTLFQPIFPAGEPNTVGFLHVQSNRHVRIFFNKDYSDSINNVSCAYTNDGTGFHRFEFAAWMPYEEVVKAKDEEIQKLKAQSADGESLSADAIVEDLRKDIREQNEQLEAAYKEIDALKAAAKGK	45.349	5.85e-12	1.4649e-10	11.213	9.69e-06	3.723e-05	3.304	0.008	0.041714		N/A			#N/A	#N/A	-0.655956	1.48844			199356944±20257305	200605329±8481618	128758841±13680303	195738565±11440228	186347578±24237578	114106484±21844062	218162157±27315702	169542028±16219983	143320543±12026188	223181420±8486929	211543786±14805220	195647275±39361527
Lus10015127	AT1G05260	83.175	1.25e-16	2.475e-14	5.112	0.004	0.0068276	1.048	0.406	0.53017		Peroxidase 3 (Atperox P3) (EC 1.11.1.7) (ATPRC) (RCI3A) (Rare cold-inducible protein)	1.11.1.7	O23044	stress	abiotic stress	-0.795257	1.69417			129928772±6473511	111796130±1773673	78399292±6237213	127345142±9099515	104812352±6666581	74216536±15333967	114529662±15474065	92693351±7262696	78275303±10874226	109933460±12010945	97374263±8099624	69562780±13104405
Lus10025255	AT5G05340	10.857	0.000121	0.00073333	15.181	3.76e-07	2.5067e-06	3.309	0.008	0.034783		Peroxidase 52 (Atperox P52) (EC 1.11.1.7) (ATP49)	1.11.1.7	Q9FLC0	misc	peroxidases	-0.277027	0.842482			17294517±2520831	10074934±1359723	16303938±3414916	23772833±5990798	17925188±3525511	15173537±3933978	13799291±1509329	11970242±2935335	8119014±1331451	14362895±1719840	14017659±549423	12482345±2304084
Lus10025048	AT4G34980	4.758	0.013	0.026804	8.202	0.000154	0.00036667	2.791	0.02	0.0625		Subtilisin-like protease SBT1.6 (EC 3.4.21.-) (Subtilase subfamily 1 member 6) (AtSBT1.6) (Subtilisin-like serine protease 2) (At-SLP2)	3.4.21.-	O49607	protein metabolism	protein degradation	0.164601	0.817236			2156503±200674	2298648±400120	2807244±119981	2671765±297330	2887957±354602	3451326±445268	2354125±810199	2999850±97492	3298503±442284	1987388±766069	2699658±377910	1570504±981379
Lus10035767	AT3G23600	6.746	0.003	0.012245	72.459	3.24e-18	6.48e-16	2.435	0.038	0.11176		N/A			misc	misc2	-0.238942	1.07288			9402676±432134	9776326±796854	9023213±762161	11001261±1335740	9133628±1756732	7984715±1339663	15072358±1601908	15321416±1499023	14923674±1242770	7751072±1801947	9249212±1354606	5371486±1735754
Lus10016992	AT3G52570	5.234	0.009	0.01773	0.986	0.407	0.41544	4.747	0.000673	0.0045718		N/A			not assigned	not assigned	-0.245136	0.533932			43843812±2251350	47622219±3242012	44378292±2724740	41033217±2077394	42518720±4424733	43958688±4393645	42246686±5513461	48871588±6234548	47316356±4911911	48087623±11174541	52449315±4627895	30432062±9344870
Lus10042426	AT5G10770	32.992	7.32e-10	2.0914e-08	24.005	9.18e-10	1.3114e-08	5.738	0.000134	0.001675		Aspartyl protease family protein At5g10770 (EC 3.4.23.-)	3.4.23.-	Q8S9J6	RNA	RNA regulation of transcription	0.520225	1.24001			11795958±1872326	11218503±614319	19336368±3218165	9874143±1539622	11165792±2424124	15119645±2745924	10895694±1604107	12239578±739509	18051571±2107838	8129507±1560371	9028242±1261375	7767486±1133379
Lus10016373	AT3G63460	13.774	1.72e-05	0.00014807	11.269	9.22e-06	4.8041e-05	8.138	3.71e-06	0.00012243		Protein transport protein SEC31 homolog B (SEC31-like protein B)		Q8L611	not assigned	not assigned	-0.429567	1.12774			13238181±2676915	9932907±935682	8727540±375873	13044370±1249194	13052845±1196503	9507084±527023	7889185±1894636	9236668±947203	10138633±766249	9842091±1218837	12022834±753513	6964112±1859791
Lus10006391	AT4G12730	16.113	3.97e-06	2.3003e-05	2.384	0.08	0.087556	1.846	0.109	0.197		Fasciclin-like arabinogalactan protein 2		Q9SU13	cell wall	cell wall proteins	-0.512713	1.10313			31793571±2215091	25380663±3489082	21660031±2555052	35366770±4285502	27304232±5225244	20453685±2827491	27286017±9041194	27473362±3168275	19547195±2573187	25800194±5722752	21162456±3537332	22808438±4740844
Lus10037926	AT3G10520	10.066	0.000212	0.00091252	7.63	0.00027	0.0006075	0.921	0.488	0.60015		Non-symbiotic hemoglobin 2 (ARAth GLB2) (Hb2)		O24521	Redox	heme	-0.440431	0.986979			3369397±397189	3236173±342058	2778886±262177	2670357±399912	2612655±259151	2047142±324686	2598736±563034	2942235±568585	2275697±369356	2159939±533452	2909621±541923	1680904±810285
Lus10015123	AT1G17880	9.571	0.000303	0.0015305	6.186	0.001	0.0024321	8.006	4.47e-06	9.7843e-05		Basic transcription factor 3 (AtBTF3) (Nascent polypeptide-associated complex subunit beta)		Q9SMW7	RNA	RNA regulation of transcription	0.0530303	0.540252			56509660±2951059	45784512±4307919	46377931±4751600	53190144±9538177	42483829±6475778	46028279±5016972	53059769±11924782	33693603±3572546	30692052±5275620	44833583±6254864	41206498±7619259	71333616±14760537
Lus10005277	AT2G34040	4.675	0.014	0.033976	14.828	4.94e-07	3.7099e-06	2.621	0.027	0.085286		N/A			cell development	unspecified	-0.319803	1.01402			4517005±457381	4303498±300368	4391632±522210	5378106±858598	5327158±329584	5352234±687992	5638780±1016440	5985691±347506	5203257±259291	4994972±806531	4416783±283176	2883380±1101474
Lus10028304	>Lus10028304 MAMTMTMKVRDRGLVTMMAVVLCLALTAEVCHGWGSDSDGPGLWDKTKETVSHAAGSVKEKTGDVVEGAQGWANKHISSTMNLGADTTESVGAAGGDKAQGAKEIYRDARDKAYDTAGKVGSAGMDKAEDTKIKMSELGTAGQEKAGNAKEKVKHVAGEVGAAGRDKAEDAKEKVKHVAGEVGAASRDKAEDAKEKVKHVAGEVGAASRDKAEDAKEKVKHVAGEVGAASRDKAEDATAKLSAMGAAGRDKAEDAKEKVKHVAGEVGAASRDKAEDAKGKLSAMGAAGREKAEDAKEKVKQATVNVRDKAEEAKEKAKHVAGDVGAAANDKAEDGKEKVSQAAEDARANGGEKAEGAKDIYGKVKEKLSQATGIGTKSKDEKGGEL	5.943	0.005	0.013519	1.08	0.366	0.4241	0.306	0.931	0.931		N/A			#N/A	#N/A	0.244388	0.544312			405361±219071	537884±156518	618481±189807	402384±120409	682255±135488	697640±331297	337065±211307	582848±199789	440936±180285	329291±167051	532658±144946	554620±338618
Lus10020288	AT5G18170	9.558	0.000305	0.0011509	15.354	3.29e-07	1.5364e-06	3.168	0.01	0.031746		Glutamate dehydrogenase 1 (GDH 1) (EC 1.4.1.3)	1.4.1.3	Q43314	amino acid metabolism	amino acid synthesis	0.380231	1.03415			2371445±523696	2006207±146345	3481172±526836	2676162±479566	2039539±485024	2712588±329364	1691318±357853	1844129±394639	1899794±358119	2563394±291402	2990438±421039	3286607±649370
Lus10039147	AT3G03070	7.955	0.001	0.00495	2.303	0.088	0.12812	1.368	0.246	0.396		NADH dehydrogenase [ubiquinone] iron-sulfur protein 6, mitochondrial		Q9M9M6	mitochondrial electron transport / ATP synthesis	mitochondrial electron transport / ATP synthesis	0.299773	0.752801			2308450±316445	2382954±523485	2538883±468593	2646046±205664	2134579±646596	3288220±619894	2415542±511908	1700448±375191	2168524±276135	2654308±1159804	1679857±544059	2919479±422037
Lus10022911	AT4G21150	8.622	0.000606	0.0019963	20.122	1.09e-08	1.2631e-07	2.432	0.039	0.10382		Dolichyl-diphosphooligosaccharide--protein glycosyltransferase subunit 2 (Protein HAPLESS 6) (Ribophorin II) (RPN-II) (Ribophorin-2)		Q93Z16	cell development	unspecified	-0.332554	0.996195			9605794±869435	9786111±1448514	7986761±952423	11437401±553960	14998899±989070	8624836±2822806	7562895±2096670	5469023±1430056	5355492±1239756	12128477±2436764	11286813±1776691	9397756±3965760
Lus10002794	AT4G25210	12.672	3.53e-05	0.00017831	10.066	2.69e-05	0.00011776	3.761	0.004	0.01576		GLABROUS1 enhancer-binding protein-like (Mediator-associated protein 1) (Protein GeBPL) (Storekeeper-like protein At4g25210) (Transcription factor At4g25210)		Q9SB42	RNA	RNA regulation of transcription	0.317356	0.759776			6034857±1032267	5234402±739160	8241572±1211547	6406354±592897	11146502±2184050	10143193±1085316	6288741±1375840	7490100±916427	7558841±1075440	5882086±833480	7160208±1599898	7322406±2274540
Lus10035360	AT1G04980	42.554	1.61e-11	3.1878e-10	1.367	0.264	0.30748	1.469	0.208	0.34902		Protein disulfide-isomerase like 2-2 (AtPDIL2-2) (EC 5.3.4.1) (Protein disulfide-isomerase 10) (PDI10) (Protein disulfide-isomerase like 5-1) (AtPDIL5-1)	5.3.4.1	Q9MAU6	Redox	thioredoxin	0.739183	1.6058			9288803±705871	8962310±1809608	15595377±962539	10920224±1544801	9425842±920654	16156349±3778946	10205553±2110397	10767910±1337564	14271848±895627	9002643±1312400	10343191±1305930	13179463±2129208
Lus10021441	AT5G03340	63.105	2.11e-14	8.44e-13	11.531	7.35e-06	3.5e-05	5.281	0.000279	0.002325		Cell division control protein 48 homolog E (AtCDC48e) (Transitional endoplasmic reticulum ATPase E)		Q9LZF6	cell	cell division	0.696965	1.60385			120797832±7933055	174911626±29437655	205847272±8144409	120448245±8087044	125968092±8054843	209694882±21509947	170077482±28952923	197273067±7092920	201791138±26538393	137736043±13422101	144824530±6136143	199236539±12766424
Lus10033467	AT3G06810	4.953	0.011	0.020743	16.119	1.85e-07	9.1575e-07	4.243	0.002	0.010154		Probable acyl-CoA dehydrogenase IBR3 (EC 1.3.99.-) (Protein INDOLE-3-BUTYRIC ACID RESPONSE 3)	1.3.99.-	Q8RWZ3	lipid metabolism	lipid degradation	-0.284723	0.973967			7726415±544405	8345658±365259	7737642±666942	8734299±1160042	7249068±735264	8930469±2049064	10782909±3741699	12723610±989770	7302514±604309	6392883±571220	7087975±976637	5134278±564101
Lus10009526	AT2G31390	12.412	4.2e-05	0.00037609	23.685	1.12e-09	1.8387e-08	4.031	0.002	0.014593		Probable fructokinase-1 (EC 2.7.1.4)	2.7.1.4	Q9SID0	starch/sucrose metabolism	starch/sucrose degradation	-0.339486	1.0705			86901286±7270478	91537591±6803862	66140797±1598528	97826070±26759531	80886047±8318191	56129525±8110047	67432668±2507655	53146228±5937663	45750888±6556079	91279093±15514179	90648246±6321975	98987977±14162914
Lus10021857	AT2G46290	5.726	0.006	0.022415	2.69	0.056	0.088	3.352	0.007	0.0396		N/A			protein metabolism	protein synthesis	-0.358406	0.960104			3463824±640703	3242060±615640	2879917±344982	3348856±519387	3575174±488223	3160545±601609	3101861±463869	2475933±178230	2834579±568000	3199551±704483	4003669±139372	2296327±318561
Lus10013227	AT1G20580	8.301	0.000771	0.0033019	7.564	0.000288	0.00085964	2.5	0.034	0.083725		Small nuclear ribonucleoprotein SmD3b (SmD3-b) (snRNP core protein D3-b)		Q9LM92	RNA	RNA processing	-0.385162	0.938487			7091603±735355	8708052±1251837	4991853±1276739	5250980±345932	4951098±1321117	5060431±1378899	5712466±1586004	5105550±470686	4569458±1210624	6512068±677134	6319614±668390	4764894±1403198
Lus10021422	AT3G44990	11.834	6.2e-05	0.00031477	5.106	0.004	0.006	0.395	0.879	0.91121		Xyloglucan endotransglucosylase/hydrolase protein 31 (At-XTH31) (AtXTR8) (XTH-31) (EC 2.4.1.207) (EC 3.2.1.151)	2.4.1.207; 3.2.1.151	P93046	cell wall	modification	-0.489024	1.10036			9187737±898031	8793642±2325299	6521867±1375402	9085115±1313662	7774314±959448	5414175±1671696	6629020±2931720	5541934±835926	4741180±2102945	8321241±2362091	6174527±1146959	4765786±1460557
Lus10041701	AT2G44040	6.552	0.003	0.013814	6.173	0.001	0.0026053	0.954	0.466	0.58769		4-hydroxy-tetrahydrodipicolinate reductase 1, chloroplastic (HTPA reductase 1) (EC 1.17.1.8)	1.17.1.8	O80574	amino acid metabolism	amino acid synthesis	0.405281	1.09409			2296943±392722	2591806±318593	2485412±283672	1700273±546289	1594914±494046	2543757±732572	1336815±318907	1469835±720990	2335185±608209	2372048±796901	2527198±675518	4135734±2168950
Lus10009779	AT3G60450	22.781	9.27e-08	1.6686e-06	11.146	1.03e-05	5.2292e-05	1.8	0.118	0.22228		N/A			not assigned	not assigned	0.580424	1.29972			4725810±696562	5676507±357092	8269459±1202722	4098845±198944	3493157±327326	5624627±1036203	3263624±823642	3544884±658660	5569544±281953	4256456±274645	5093324±1128970	5490788±2407455
Lus10028719	AT1G22740	9.452	0.00033	0.002189	7.13	0.000444	0.0010908	1.015	0.426	0.54342		Ras-related protein RABG3b (AtRABG3b) (Ras-related protein Rab75) (AtRab75)		O04157	signalling	G-proteins	-0.148718	0.347545			1633051±333545	1045732±305229	1149413±370678	2316874±540041	1955830±302713	1719418±672648	2244485±585345	1281415±344787	1377824±687730	2625746±562062	1529621±353357	2401887±849022
Lus10018401	AT4G27270	66.207	8.87e-15	4.3685e-13	35.016	2.45e-12	8.0442e-11	7.305	1.22e-05	0.00021998		Probable NAD(P)H dehydrogenase (quinone) FQR1-like 1 (EC 1.6.5.2)	1.6.5.2	Q6NQE2	lipid metabolism	'exotics'(steroids, squalene etc)	-0.595145	1.37491			68290533±7125122	63940345±5219182	57418077±8148850	94544162±5537972	72539675±8218943	54664723±5816973	61795837±2880443	57521248±3628896	35269312±4036713	67972481±4098042	60571232±6954931	56334344±4384062
Lus10019252	AT5G65720	10.432	0.000164	0.001148	11.096	1.07e-05	4.0708e-05	5.684	0.000146	0.002128		Cysteine desulfurase, mitochondrial (EC 2.8.1.7) (NIFS homolog 1) (AtNIFS1) (Protein AtMtNifS)	2.8.1.7	O49543	amino acid metabolism	amino acid synthesis	0.328989	0.817952			4024514±382235	4434086±305809	5182385±285862	3677067±523340	4367981±422932	5977608±2003203	3982732±750860	3737540±243441	5636120±636489	2870510±637978	4173024±245484	2381237±647885
Lus10027760	AT3G09090	8.69	0.000577	0.0020043	5.38	0.003	0.004752	3.726	0.004	0.018419		Protein DEFECTIVE IN EXINE FORMATION 1		F4IYM4	cell development	unspecified	-0.396155	0.990194			1571099±226747	1525877±526034	895227±139528	1687498±67043	1637756±364296	1136401±159864	1294341±318670	869288±205372	1097803±87859	1229769±151125	1662538±98227	1300514±382982
Lus10020645	AT5G27700	29.504	3.45e-09	4.375e-08	7.943	0.000198	0.00041684	4.829	0.000588	0.0042		40S ribosomal protein S21-2		Q3E902	protein metabolism	protein synthesis	0.532883	1.25875			18006717±3809844	28453722±1776525	23188007±1309628	13450860±3681748	19558890±3574158	23650510±3256272	18320065±4453690	16260920±3825508	27635895±1858798	18847374±3883752	26301492±4001202	30066593±3394900
Lus10021088	AT3G46570	5.905	0.005	0.011647	11.967	5.06e-06	1.8216e-05	10.363	1.93e-07	8.0784e-06		N/A			misc	beta 1,3 glucan hydrolases	0.215413	0.527953			31125310±984091	32559237±2045327	22438049±1428282	37180066±3175059	25810978±5080492	45387203±2690828	28136124±6708315	34173565±1672133	39151223±2330588	27792187±5638573	23744097±1373173	29827495±9012777
Lus10025461	AT4G30160	14.618	1e-05	5.3243e-05	12.593	2.98e-06	1.1741e-05	1.251	0.297	0.40905		Villin-4		O65570	cell	cell organisation	-0.422009	1.04186			1087236±79318	799501±66667	763944±124949	962932±150214	746679±215603	685749±82587	698612±286896	463003±27780	423179±109831	722553±98622	780070±71802	443403±270120
Lus10005371	AT5G22780	5.278	0.008	0.017021	3.114	0.034	0.039535	0.637	0.7	0.71795		AP-2 complex subunit alpha-2 (Adaptor protein complex AP-2 subunit alpha-2) (Adaptor-related protein complex 2 subunit alpha-2) (Alpha-adaptin 2) (Clathrin assembly protein complex 2 alpha-C large chain) (At-aC-Ad) (At-alphaC-Ad)		Q8LPK4	cell	cell vesicle transport	-0.300077	0.784542			2807179±138342	2583577±850291	2142151±634008	3088656±383062	2522580±427333	2128922±876181	2542065±932922	1443098±561262	1516205±680109	2472266±520268	2404644±834842	2277151±737896
Lus10019679	AT2G22125	11.421	8.22e-05	0.00064774	28.505	6.87e-11	2.0882e-09	2.576	0.03	0.11588		Protein CELLULOSE SYNTHASE INTERACTIVE 1 (Protein POM-POM 2)		F4IIM1	not assigned	not assigned	-0.367053	1.08888			15060567±934909	12841463±1495975	13133545±1365104	15591481±1476665	12438373±540396	11948746±2683568	10686981±2592781	9867297±595634	9040298±645678	9509386±1675057	10870217±1021137	6169764±2166516
Lus10017948	AT5G05850	8.17	0.000851	0.0037	4.568	0.007	0.014737	0.874	0.521	0.61287		Plant intracellular Ras-group-related LRR protein 1		Q9FFJ3	signalling	unspecified	0.435157	1.02091			10769818±510959	9664094±3587316	17034235±1514054	12277519±693681	13324327±755588	18726551±6452930	8114630±2683354	10435369±891258	13681778±1422306	14941085±3447620	16022718±5930391	16114731±7475959
Lus10039503	AT5G07030	8.531	0.000649	0.00295	28.072	8.72e-11	1.4533e-09	5.71	0.00014	0.0013333		N/A			RNA	RNA regulation of transcription	-0.128522	0.769001			67247730±2967829	61176119±2332778	62612026±4437382	71056633±5087019	71943756±3406594	60116199±2401783	50768510±15448511	66346890±6065159	61547613±2346886	33166417±989786	58476512±3807294	42236224±11757226
Lus10012714	AT5G57290	5.087	0.01	0.022727	228.28	3.65e-29	7.3e-27	7.933	4.95e-06	0.00011		60S acidic ribosomal protein P3-2		Q9LVC9	protein metabolism	protein synthesis	0.104572	0.402315			5259124±465330	6620090±717759	6155378±525416	1943011±597120	1214976±498210	1101997±354075	4035183±471900	3564719±896756	5853111±597359	772031±315363	903327±395682	1243258±634821
Lus10006853	AT4G33270	12.121	5.1e-05	0.00022174	1.571	0.208	0.21554	0.817	0.562	0.64598		Cell division cycle 20.1, cofactor of APC complex (AtCDC20.1)		Q9SZA4	cell	cell division	0.539756	1.18346			4011414±411599	4768980±224140	6291561±524388	4374767±685146	4155139±107307	6479591±1453140	4015125±974805	5449791±144917	6067663±470082	5034117±1046452	4882315±1273497	8627149±4772929
Lus10019438	AT5G20060	11.663	6.96e-05	0.00033143	9.49	4.55e-05	0.00011974	1.687	0.144	0.23607		N/A			lipid metabolism	lipid degradation	0.322064	0.866354			1247092±142889	1902178±552796	1639621±253815	1335502±333142	1550455±180941	2360637±508546	1519814±487093	2058742±499670	2429142±597722	852022±357190	1384599±282761	1154160±486159
Lus10009591	AT4G18100	20.14	3.84e-07	3.4385e-06	15.681	2.57e-07	2.0252e-06	9.111	9.79e-07	3.2144e-05		60S ribosomal protein L32-1		P49211	protein metabolism	protein synthesis	0.180693	0.803233			36895417±5185434	43190561±6865282	36550107±4627684	31568152±2479477	38431938±1621195	54747126±10232326	38633723±2254581	68376952±3313097	57713271±9938805	44040924±4511808	49140326±6275676	39934046±8711815
Lus10023328	AT1G07670	4.357	0.018	0.048162	9.114	6.46e-05	0.00019091	2.663	0.025	0.077344		Calcium-transporting ATPase 4, endoplasmic reticulum-type (EC 7.2.2.10)	7.2.2.10	Q9XES1	transport	transport calcium	0.0724096	0.739287			9064408±812868	9039770±1575465	10818496±538341	9616555±927564	9829333±2008986	10437872±1306506	6300777±2934464	10988141±1670477	10341287±1711077	5727745±1948244	8330128±2294765	4702741±3629727
Lus10036023	AT3G57090	16.682	2.82e-06	2.9387e-05	3.203	0.031	0.050311	1.734	0.132	0.24426		Mitochondrial fission 1 protein A (FIS1 homolog A) (AtFIS1a) (Protein BIGYIN 1)		Q9M1J1	cell	cell division	0.522405	1.13911			5756102±1145477	7437313±1235270	7411501±910349	5303493±1411163	4975953±840645	7658097±725394	4501345±1409612	5983812±536995	7998879±728233	4682051±730264	5534255±532451	6135476±2156341
Lus10029976	AT5G27380	5.194	0.009	0.018367	21.778	3.68e-09	3.5048e-08	1.66	0.15	0.2416		Glutathione synthetase, chloroplastic (GSH synthetase) (GSH-S) (Glutathione synthase) (EC 6.3.2.3)	6.3.2.3	P46416	Redox	ascorbate and glutathione	0.238929	0.552272			394381±91680	457538±106198	701054±74049	1083533±136215	1047347±91615	1280615±197329	696113±319932	1080295±86745	1086523±132924	979528±217119	929949±201825	945050±395772
Lus10007765	AT5G67360	9.095	0.000428	0.0026215	2.79	0.05	0.072593	2.795	0.02	0.063226		Subtilisin-like protease SBT1.7 (EC 3.4.21.-) (Cucumisin-like serine protease) (Subtilase subfamily 1 member 7) (AtSBT1.7) (Subtilisin-like serine protease 1) (At-SLP1)	3.4.21.-	O65351	protein metabolism	protein degradation	0.43551	0.987573			14869515±1837158	14737760±1904629	18133459±2428563	16203307±1801113	17206291±2569722	18693270±4507241	14806580±2843065	16456604±1826646	26358021±3912246	16964163±7235399	12997296±1727197	16344272±4234460
Lus10007615	AT1G11430	7.925	0.001	0.0040408	5.713	0.002	0.0037714	1.588	0.17	0.30054		Multiple organellar RNA editing factor 9, chloroplastic (RNA editing-interacting protein 9)		Q9LPZ1	cell development	unspecified	0.34357	0.937022			525712±78987	528901±164280	744840±119579	477336±142319	561596±138248	849831±205382	554492±225747	968285±186761	960658±140920	480104±76857	517613±22158	520651±464897
Lus10028365	AT4G36195	13.045	2.76e-05	0.00013463	0.987	0.406	0.41218	2.607	0.028	0.076712		N/A			protein metabolism	protein degradation	-0.483708	1.18598			4302145±638414	2593406±455345	2828161±515557	4459998±797815	3379645±378499	2767680±706809	4711347±1762511	3218256±846629	2713162±453617	2924300±1095434	4053571±779959	2275296±305665
Lus10022693	AT3G11510	4.866	0.012	0.022415	20.014	1.17e-08	9.2664e-08	4.118	0.002	0.010154		40S ribosomal protein S14-2		Q9CAX6	protein metabolism	protein synthesis	-0.125477	0.878737			4929947±913743	7376786±1360031	4134115±680064	3468529±569738	3053610±1271498	3287750±624115	2586869±1037854	1959783±751669	2812087±388927	3826436±1330049	6117228±1122359	3920158±1816674
Lus10021104	AT3G53990	26.26	1.6e-08	3.96e-07	10.857	1.32e-05	6.0781e-05	7.38	1.1e-05	0.00031114		N/A			stress	abiotic stress	0.438924	1.03073			29638611±1977691	24497901±1399746	43732923±1934388	29743967±2098102	23553227±2082628	31995166±6046269	29327438±4335596	19415828±2927229	24417919±2013665	23465563±1046726	26073040±3611240	30305766±7569859
Lus10035219	AT1G63290	9.7	0.000276	0.0013731	3.489	0.022	0.033677	1.258	0.294	0.43485		N/A			OPP	OPP non-reductive PP	0.487257	1.10069			5708753±388037	7932738±1455540	8061313±996280	7351413±1595193	7952644±1992275	9636942±1488835	4883237±935257	4829049±760675	8462017±3269571	7870412±3455438	5943048±553412	10623589±3472137
Lus10036904	AT1G13750	5.138	0.009	0.023329	3.976	0.013	0.022866	2.783	0.021	0.0591		Probable inactive purple acid phosphatase 1		Q9LMX4	misc	acid and other phosphatases	-0.348364	0.950343			12398243±2201135	10751890±853564	8908207±828505	14286631±3036796	13783271±2768365	7984351±2157847	9328276±1791056	9972824±894445	9843638±1270272	8225567±2172805	10483174±2917397	9133268±3832089
Lus10008537	AT4G11600	43.137	1.3e-11	4.2683e-10	1.842	0.152	0.16013	4.351	0.001	0.0059697		Probable phospholipid hydroperoxide glutathione peroxidase 6, mitochondrial (AtGPX1) (PHGPx) (EC 1.11.1.12)	1.11.1.12	O48646	Redox	ascorbate and glutathione	0.68708	1.50552			25846583±1191990	29774576±3302920	41742803±4244789	24302035±3656756	24821517±2795822	43620016±6608318	26590614±2152371	31160610±3324583	38724770±3431680	24310031±6584350	32017144±3733482	30209113±6272723
Lus10013390	AT5G20950	30.453	2.24e-09	3.4462e-08	9.506	4.49e-05	0.00011973	0.79	0.582	0.60942		N/A			cell wall	degradation	0.636668	1.37041			3997832±1616314	4000201±1987985	6524372±803234	5980388±1035006	6085323±1255289	9767265±1663159	6126731±1153683	5959564±704479	10717435±1220432	5363875±1125094	5319772±657244	7750618±2609444
Lus10013935	AT4G18550	26.911	1.17e-08	1.5366e-07	6.851	0.000589	0.0014504	0.639	0.698	0.77251		Phospholipase A1-IIgamma (EC 3.1.1.-) (DAD1-like seedling establishment-related lipase) (AtDSEL) (Phospholipase DSEL)	3.1.1.-	O49523	lipid metabolism	lipid degradation	-0.631543	1.39581			175633587±26769821	142799187±38047189	97536428±18148352	141396741±18144430	127465208±17135919	92503271±24439404	121765530±20673293	98825619±11576468	76913849±13532591	132433751±24404511	125043895±17597010	80999939±24912498
Lus10025058	AT2G21060	20.643	2.91e-07	5.2115e-06	28.365	7.42e-11	2.0882e-09	1.955	0.09	0.23847		Cold shock domain-containing protein 4 (AtCSP4) (Glycine-rich protein 2b) (AtGRP2b)		Q38896	RNA	RNA regulation of transcription	-0.360938	0.900548			14883409±930496	13258543±1257234	10955883±1128550	10382831±847816	8885065±976822	7683304±1115513	10600171±2683723	7317218±1062259	5881419±720114	10752838±434726	8504392±1674150	9847688±2406152
Lus10032699	AT4G29410	9.23	0.000388	0.0013649	6.878	0.000573	0.0011882	1.686	0.144	0.2364		60S ribosomal protein L28-2		Q9M0E2	protein metabolism	protein synthesis	-0.395781	0.984594			2307209±259068	2178693±425272	1417255±389320	1415199±437780	1547311±439175	1102469±277298	2510226±632265	1446766±401259	1390777±490575	2329670±583324	2207328±495124	1902994±601848
Lus10023117	AT1G80360	7.713	0.001	0.0039216	2.069	0.116	0.14904	1.624	0.16	0.27826		Aromatic aminotransferase ISS1 (EC 2.6.1.27) (EC 2.6.1.5) (EC 2.6.1.88) (Methionine aminotransferase ISS1) (Phenylalanine aminotransferase ISS1) (Protein INDOLE SEVERE SENSITIVE 1) (Protein REVERSAL OF SAV3 PHENOTYPE 1) (Tryptophan aminotransferase ISS1) (Tyrosine aminotransferase ISS1)	2.6.1.27; 2.6.1.5; 2.6.1.88	Q9C969	amino acid metabolism	amino acid synthesis	0.434702	0.935376			7829395±637605	6817725±1404989	11062201±1129684	8092342±1346512	6688126±1374871	8506065±1839152	7091277±1276860	6778988±648007	7446575±585441	6876491±442334	8148553±941330	12418262±6495498
Lus10018422	AT1G11260	12.668	3.54e-05	0.0002261	3.86	0.015	0.023023	1.361	0.249	0.39442		Sugar transport protein 1 (Glucose transporter) (Hexose transporter 1)		P23586	transport	transport sugars	-0.523895	1.15816			1676116±148613	1315398±423549	1405157±201339	2286904±265102	2226236±697964	1422738±192265	2014503±709682	1736853±340929	1131380±199198	1700515±354883	1906760±275982	1055805±502266
Lus10038252	AT1G71950	9.401	0.000342	0.002052	9.332	5.27e-05	0.00022201	1.421	0.225	0.39777		N/A			not assigned	not assigned	-0.258788	0.772395			9024128±2389020	7202322±3014126	7993700±2848706	10851351±1081341	6007562±2034575	7475150±2068181	9672879±1692803	6815100±502109	6882233±840839	5491086±1553159	5394142±1924905	3190965±1449662
Lus10037241	AT5G58590	4.367	0.018	0.038298	3.191	0.031	0.038037	1.579	0.173	0.27903		Ran-binding protein 1 homolog c		P92985	signalling	G-proteins	-0.225544	0.617571			1494316±245044	1471250±477674	1485653±403070	2117602±531945	1301105±583475	1172269±229436	1560037±700992	925341±309367	991833±277505	1070908±305233	1176148±200834	1079013±559109
Lus10009550	AT2G24360	6.183	0.004	0.016766	1.836	0.153	0.20645	4.873	0.000546	0.005122		Serine/threonine-protein kinase STY13 (EC 2.7.11.1) (AtSTYPK) (Serine/threonine/tyrosine-protein kinase 13)	2.7.11.1	Q9ZQ31	protein metabolism	protein handling	-0.27996	0.725068			16038561±742774	14575839±2784241	14900487±1166310	15421021±1307087	20657759±1592311	16247728±2332222	15123692±3051765	17326564±1980823	17694285±1536978	17754385±3870005	18962539±1828669	10494030±4643969
Lus10020166	AT4G31340	7.5	0.001	0.0027361	5.749	0.002	0.0030308	1.913	0.097	0.18199		N/A			cell	cell organisation	-0.096199	0.704977			17658424±914323	20741673±2089887	17418400±729883	20276305±1575494	23497134±4922789	21996409±4127363	16968817±4250613	19891453±2086402	20931984±2530851	12911190±2712394	22494912±1174336	12431197±8490994
Lus10034115	AT3G48170	9.502	0.000318	0.0012346	1.48	0.231	0.2459	0.875	0.52	0.62127		Aminoaldehyde dehydrogenase ALDH10A9, peroxisomal (EC 1.2.1.-) (4-trimethylammoniobutyraldehyde dehydrogenase ALDH10A9) (EC 1.2.1.47) (Aldehyde dehydrogenase family 10 member A9) (Aminobutyraldehyde dehydrogenase ALDH10A9) (EC 1.2.1.19) (Betaine aldehyde dehydrogenase ALDH10A9) (EC 1.2.1.8) (Gamma-guanidinobutyraldehyde dehydrogenase ALDH10A8) (EC 1.2.1.54)	1.2.1.-; 1.2.1.19; 1.2.1.47; 1.2.1.54; 1.2.1.8	Q9STS1	secondary metabolism	N misc	0.503826	1.08486			7802580±722838	7196118±1398007	9842682±660548	6230488±1056891	8127170±793072	10808818±1191708	8127335±2051148	9049515±927405	10706548±298904	8197266±1071408	8146241±995062	14750584±9174246
Lus10029922	AT4G39660	5.364	0.008	0.023881	0.943	0.427	0.47709	1.618	0.162	0.27167		Alanine--glyoxylate aminotransferase 2 homolog 1, mitochondrial (EC 2.6.1.44) (Beta-alanine-pyruvate aminotransferase 1)	2.6.1.44	Q940M2	amino acid metabolism	amino acid synthesis	0.184847	0.536675			3524606±878907	2356816±427911	3353038±299321	3669820±597899	2579203±772845	4674371±799683	3393948±1051816	3042417±292989	3614677±448138	3899076±1776456	3308349±670972	3099143±798468
Lus10020861	AT5G09830	11.534	7.61e-05	0.00031061	11.496	7.58e-06	2.7071e-05	4.086	0.002	0.0097561		Protein BOLA2		Q9FIC3	RNA	RNA regulation of transcription	0.312275	0.925943			2171578±282873	2745353±317451	3111392±212278	2672156±183015	3809048±394285	4393341±190331	1751185±449760	2075801±332657	3177610±278475	2943865±806886	3332668±307927	2394199±1528032
Lus10024417	AT3G46010	12.559	3.81e-05	0.00020955	22.494	2.34e-09	3.0888e-08	7.909	5.12e-06	0.00011264		Actin-depolymerizing factor 1 (ADF-1) (AtADF1)		Q39250	cell	cell organisation	0.365302	1.14052			17348963±1272921	21883414±1535221	16409180±1517826	14963662±2972523	16814646±2911017	18657659±1996787	13239835±1909424	14089011±983565	15988629±1354259	17739547±4730671	20722557±980839	32220880±6369250
Lus10035241	AT2G29420	24.046	4.82e-08	1.3565e-06	1.751	0.169	0.22195	2.786	0.02	0.085652		Glutathione S-transferase U7 (AtGSTU7) (EC 2.5.1.18) (GST class-tau member 7) (Glutathione S-transferase 25)	2.5.1.18	Q9ZW24	misc	glutathione S transferases	0.520564	1.1438			73266100±4081933	76685766±6634562	112089400±6910866	67882160±9250654	90115384±4374541	104432972±37068371	57511928±9201692	104462822±8731165	86325770±13379239	60479165±18700199	71993913±10939806	94319965±16594315
Lus10022509	AT4G39690	4.35	0.018	0.043373	4.584	0.007	0.014737	1.768	0.125	0.22936		N/A			not assigned	not assigned	0.279897	0.738866			1578705±258876	1232355±219660	2239068±305861	1502876±280630	1700776±385465	2380704±635208	1727367±832224	1363975±286709	1798762±176158	1299340±556114	1162865±708095	1008193±548770
Lus10016573	AT3G46460	27.146	1.04e-08	2.288e-07	9.986	2.89e-05	8.5406e-05	2.096	0.07	0.14289		Ubiquitin-conjugating enzyme E2 13 (EC 2.3.2.23) (E2 ubiquitin-conjugating enzyme 13) (Ubiquitin carrier protein 13) (Ubiquitin-protein ligase 13)	2.3.2.23	Q42541	protein metabolism	protein degradation	0.254116	0.823171			11517882±873765	16896572±1986353	12975685±1690852	7881225±1339174	11469184±2711365	12622410±844812	6840412±2480029	11229448±1299842	12432220±1319619	10235836±832084	15012708±1528721	12500949±3635483
Lus10012320	AT5G47650	8.315	0.000763	0.0031592	39.476	3.15e-13	2.1e-11	7.753	6.4e-06	0.000128		Nudix hydrolase 2 (AtNUDT2) (EC 3.6.1.-) (ADP-ribose pyrophosphatase) (EC 3.6.1.13) (NADH pyrophosphatase) (EC 3.6.1.22)	3.6.1.-; 3.6.1.13; 3.6.1.22	Q94B74	nucleotide metabolism	nucleotide metabolism salvage	0.285863	0.98438			17791676±1941714	13893727±1941237	19141402±1924705	11810759±2751095	11441836±1181153	8052158±1504779	9915688±3761941	8600096±1533186	10616978±3107038	16788236±2086945	16897249±2516403	30514479±7451054
Lus10035639	AT2G03870	6.063	0.004	0.012903	6.46	0.00088	0.0021463	1.305	0.272	0.38582		Sm-like protein LSM7 (AtLSM7) (Protein EMBRYO DEFECTIVE 2816) (U6 snRNA-associated Sm-like protein LSM7)		Q9SI54	RNA	RNA processing	-0.227886	0.63989			3440011±433453	3833972±353064	3234135±377103	3190005±251330	3383186±666975	2705124±991068	3375212±970993	4416039±626734	4119051±841409	2667641±944353	3651264±266580	2008278±980486
Lus10038806	AT3G07810	5.113	0.01	0.019412	7.368	0.00035	0.00075326	0.64	0.698	0.77865		N/A			RNA	RNA RNA binding	-0.240025	0.829705			3089339±683577	2645693±818239	1978813±423061	3984346±710326	2190481±233795	2903248±1474538	5872813±1902980	4317228±1214153	3783099±1152803	3306247±1169202	2940787±1953373	2809982±1408344
Lus10014908	>Lus10014908 MVSMIMPASSFLAKPFVVSPRRGMTVVASVSKVEAVKADKEEKKKKNNDGRRDLVFGTAAAVAYSIARAALADDEEPKRGTAAAKKKYASVCVTNPTARICRY	4.316	0.019	0.054765	14.033	9.23e-07	4.8894e-06	1.056	0.401	0.56715		N/A			#N/A	#N/A	-0.302716	0.724966			1488895±165687	1216222±188354	1216281±189720	2813628±433655	2993174±158024	2312023±701219	2014094±401390	2088174±371725	1905198±425455	2539409±837235	2362506±155455	1395178±1231921
Lus10016349	AT3G07300	5.367	0.008	0.016674	1.968	0.131	0.14174	1.279	0.284	0.396		N/A			protein metabolism	protein synthesis	0.368136	0.822629			372099±28831	511340±154998	679322±92448	545469±216607	544645±138593	564514±183307	606869±128186	549131±63749	1002599±428050	412040±163538	672472±106423	683052±455048
Lus10034179	AT4G09800	5.761	0.006	0.012989	24.013	9.14e-10	1.3851e-08	4.921	0.000504	0.0040897		40S ribosomal protein S18		P34788	protein metabolism	protein synthesis	-0.264504	0.973663			191340909±7696117	196184496±13454820	172124590±14820239	186203269±8797461	154973575±10465199	163691200±15245503	126724771±24567639	133322190±7817611	133618669±11420583	123801965±44694927	174073592±15277896	95333902±31194683
Lus10004463	AT5G27430	8.008	0.000962	0.0030769	5.535	0.002	0.003125	0.974	0.453	0.51477		Signal peptidase complex subunit 3B (Microsomal signal peptidase 22 kDa subunit) (SPC22) (SPase 22 kDa subunit)		Q53YF3	protein metabolism	protein handling	0.379277	0.98862			1158613±129975	1192058±269542	1528712±162547	1480364±376317	1528939±285030	2327380±527920	791878±263328	1384440±401775	1445920±368534	1042332±283359	1285392±216316	1391356±963645
Lus10003259	AT5G62670	7.452	0.001	0.0049	5.425	0.003	0.0063913	2.643	0.026	0.0728		ATPase 11, plasma membrane-type (EC 7.1.2.1) (Proton pump 11)	7.1.2.1	Q9LV11	transport	transport	-0.404869	1.02951			3691572±886871	3174396±577298	3856951±1118034	5141564±695162	5745763±671795	3819894±487299	4437348±760957	4016859±686362	3502353±776060	4538922±1339643	4836379±951313	2648459±910612
Lus10037500	AT3G16650	5.175	0.009	0.031034	4.761	0.005	0.011111	1.125	0.362	0.5403		Protein pleiotropic regulator PRL2		Q39190	protein metabolism	protein handling	-0.21407	0.680148			651690±125732	1022416±314051	564021±153027	573895±166617	1048132±230571	888850±379885	1184934±455429	1138497±234161	815133±185416	511431±347086	825152±215869	473128±563148
Lus10041080	AT4G23630	8.289	0.000778	0.002472	2.08	0.115	0.15307	1.297	0.276	0.39975		Reticulon-like protein B1 (AtRTNLB1) (VirB2-interacting protein 1)		Q9SUR3	stress	biotic stress	-0.462752	1.03421			2165749±334697	2194483±362325	1966327±228059	2206643±371532	2563006±491095	1615976±327618	2317689±904058	1802659±335580	1583233±390712	1821481±236105	2153491±519774	1178107±532474
Lus10010430	AT1G15480	10.148	0.0002	0.0010944	1.712	0.176	0.22478	3.071	0.012	0.040759		Pentatricopeptide repeat-containing protein At1g15480, mitochondrial		Q9XI21	RNA	RNA regulation of transcription	0.4357	0.989119			910133±93976	1102521±148457	1403183±206036	1167523±172050	995241±314854	1821943±357954	1019608±335638	1006125±200321	1405296±269472	1312617±257771	984346±126092	1037486±455163
Lus10043202	AT5G61970	7.829	0.001	0.0049	13.316	1.64e-06	7.84e-06	1.215	0.314	0.48844		N/A			protein metabolism	protein handling	0.225925	0.762884			4808683±308682	4666316±650627	5821674±1030516	5434860±734891	3377709±408306	6186734±1305836	4341941±1879362	3184141±704579	4190385±1421067	2958757±850008	2406735±393939	3039124±1268285
Lus10003497	AT1G30630	5.622	0.006	0.02	2.744	0.053	0.074126	0.823	0.557	0.64023		Coatomer subunit epsilon-1 (Epsilon-coat protein 1) (Epsilon-COP 1)		Q9SA78	cell	cell vesicle transport	-0.389469	1.02979			2682710±959318	2649391±600088	1943877±237870	3094893±660847	2879815±610103	1688585±394992	2114531±621626	1879019±397209	1649123±312192	2387284±733544	2634862±358053	2244197±1274353
Lus10010682	AT4G31830	4.312	0.019	0.036538	4.539	0.007	0.0095238	0.647	0.692	0.76464		N/A			protein metabolism	protein synthesis	0.318257	0.808463			467798±224739	408283±203772	662863±117819	418309±102416	463606±214426	610843±208329	659325±162694	908054±288118	825454±88855	461296±220870	641261±161607	847838±513733
Lus10018919	AT1G78780	7.131	0.002	0.0074074	34.4	3.3e-12	8.25e-11	1.299	0.275	0.38732		N/A			stress	biotic stress	0.243874	0.857088			3816831±524065	5141252±452500	5430611±953740	1504542±634499	2730596±651194	2700150±1427556	1399820±405730	1221628±637499	1346137±650312	2078078±574791	2797660±597492	3821318±1822759
Lus10031381	AT2G42810	5.593	0.006	0.022415	5.886	0.002	0.0047143	1.956	0.09	0.2147		Serine/threonine-protein phosphatase 5 (EC 3.1.3.16)	3.1.3.16	Q84XU2	protein metabolism	protein handling	-0.331121	0.949253			7851075±670550	6790750±1613794	8179786±1658203	10141750±1383380	11095117±1668590	6033281±3178414	6712964±2729416	6734788±2230202	5138318±554733	9600262±1528034	9944833±1697486	7083079±2882339
Lus10025311	AT3G53620	17.451	1.78e-06	1.2987e-05	6.403	0.000934	0.0017281	6.259	5.91e-05	0.00077618		Soluble inorganic pyrophosphatase 4 (EC 3.6.1.1) (Pyrophosphate phospho-hydrolase 4) (PPase 4)	3.6.1.1	Q9LFF9	nucleotide metabolism	nucleotide metabolism phosphotransfer and pyrophosphatases	0.199088	0.578389			5099454±555175	6525923±617260	5432508±490102	4523573±870028	4821650±578502	4635192±596767	3360544±380935	4662157±526127	6187065±655642	4247486±1026022	6229956±357026	4838186±806087
Lus10015153	AT1G05010	10.687	0.000137	0.00079782	100.51	3.56e-21	7.0488e-19	3.266	0.009	0.037125		1-aminocyclopropane-1-carboxylate oxidase 4 (ACC oxidase) (EC 1.14.17.4) (Ethylene-forming enzyme) (EFE)	1.14.17.4	Q06588	hormone metabolism	hormone metabolism	-0.267564	0.848587			2924281±339362	2807774±281417	2193756±345208	2985564±343948	2445359±235465	2020788±281853	1739046±169958	1868057±236905	1547728±334949	520541±431429	958363±235956	653703±394465
Lus10031996	AT5G14030	10.019	0.000219	0.00078214	14.948	4.5e-07	2.6471e-06	2.015	0.081	0.1581		N/A			not assigned	not assigned	-0.265026	0.88012			2791027±448690	2669910±649585	2354502±523575	4273961±1306754	2706284±361606	2319782±334444	1981629±737402	1307339±231561	1470399±202419	2924712±434164	2387926±454931	2521075±486027
Lus10031789	AT1G56050	47.563	2.7e-12	1.0746e-10	3.022	0.038	0.054403	0.586	0.74	0.8047		Obg-like ATPase 1			signalling	G-proteins	-0.786398	1.6911			9850543±1813947	8888453±680974	5937884±497299	11579993±1404318	10853343±1385624	6502040±699839	10949139±1470754	11155055±626932	6855201±537132	11071279±1129455	9144198±1252124	6003744±3173513
Lus10037334	AT1G17745	5.592	0.006	0.016886	9.602	4.11e-05	0.00014721	1.952	0.091	0.16628		D-3-phosphoglycerate dehydrogenase 2, chloroplastic (PGDH) (EC 1.1.1.95)	1.1.1.95	O04130	amino acid metabolism	amino acid synthesis	0.246682	0.747778			4833361±483920	6744562±1483873	6174004±758246	6522512±1026467	9039246±1304846	9037598±4724594	8019621±3047687	10514329±2238099	14806234±3280044	8571544±1309885	8741824±1445052	8229278±3353067
Lus10040539	AT1G28200	8.052	0.00093	0.0043478	0.386	0.764	0.77766	5.993	8.95e-05	0.0013071		GEM-like protein 1 (Forming homology-interacting protein 1) (FH-interacting protein 1)		Q9SE96			0.0875439	0.462383			5782530±235549	6543512±539842	6770088±869839	5413727±533878	6316340±363706	7241515±561327	5319555±1227091	6587418±451354	7237931±447415	5897975±1607155	7895118±694773	4262263±1867612
Lus10032354	AT4G23760	9.137	0.000415	0.0014412	4.011	0.012	0.020557	0.758	0.606	0.69408		N/A			not assigned	not assigned	0.419487	0.963963			1665268±126048	1824131±163719	2406877±633326	2047239±208230	1953383±136887	3621342±911485	2796167±323976	2143666±285049	3269949±295531	1684532±502173	1642430±268402	2381746±2193075
Lus10005033	AT5G01390	8.582	0.000625	0.002907	4.16	0.01	0.019802	3.714	0.004	0.02		N/A			stress	abiotic stress	0.305576	0.775179			1743094±221274	1711613±353273	1970659±163855	2016399±112672	1888721±193953	3080674±414313	1894425±183754	1380707±465083	2561166±497924	2183133±688677	1545070±56692	1492644±1007722
Lus10004213	AT3G01390	19.003	7.27e-07	1.3086e-05	5.699	0.002	0.0047143	6.63	3.35e-05	0.00090585		V-type proton ATPase subunit G1 (V-ATPase subunit G1) (Vacuolar H(+)-ATPase subunit G isoform 1) (Vacuolar proton pump subunit G1)		O82628	transport	transport	-0.438588	1.03722			14157707±1380840	14737138±1155438	11197047±994665	17212284±2309955	10341960±789868	9276792±1668854	14592992±1730658	14733230±617226	14256449±1083926	13322459±1999925	11319997±1444914	10986451±2875837
Lus10006551	AT2G39050	30.519	2.18e-09	5.4228e-08	4.553	0.007	0.013394	2.804	0.02	0.066333		Ricin B-like lectin EULS3 (Euonymus lectin S3) (AtEULS3)		Q945P1	not assigned	not assigned	0.644772	1.41035			5437693±627853	5762567±725296	7376197±934073	5268210±745877	6257669±965264	8043523±670570	5745077±1190069	4634660±611979	8604629±992187	4650216±587188	5248312±875423	5926793±1433921
Lus10023449	AT3G09500	12.572	3.78e-05	0.00020955	8.358	0.000133	0.00032918	1.387	0.238	0.34907		60S ribosomal protein L35-1		Q9SF53	protein metabolism	protein synthesis	-0.437771	0.981423			30789254±3091353	34206910±3341722	25179627±4967096	19890972±2817852	22815350±4832357	19081838±5445606	27174680±6646546	26326078±3924047	19783537±3703544	30813248±8383047	34992914±4901050	18846797±7085926
Lus10009390	AT3G44750	5.746	0.006	0.0132	3.863	0.015	0.019412	3.122	0.011	0.038893		Histone deacetylase HDT1 (HD-tuins protein 1) (Histone deacetylase 2a) (AtHD2A)		Q9FVE6	RNA	RNA regulation of transcription	0.304521	0.758959			23628271±2357563	21546965±5167614	20656036±3052940	21859051±6731535	25697239±1488589	27441893±5623711	23237814±3329214	17395389±3632037	23719637±2512449	27525432±6993532	19252606±4714996	35756204±8442704
Lus10020746	AT1G06400	26.083	1.74e-08	1.914e-07	11.146	1.03e-05	3.8479e-05	4.165	0.002	0.010421		Ras-related protein RABA1a (AtRABA1a) (Ras-related protein Ara-2) (Ras-related protein Rab11E) (AtRab11E)		P28185	signalling	G-proteins	-0.572725	1.35871			3763369±226665	3458344±241996	2455070±279131	4640045±444436	4121854±542528	2892370±805805	3223539±228428	2681189±435197	2987555±584623	4543442±546909	4877925±769431	2623554±943236
Lus10004163	AT5G06720	5.786	0.005	0.016393	15.615	2.7e-07	1.8621e-06	4.022	0.002	0.011429		Peroxidase 53 (Atperox P53) (EC 1.11.1.7) (ATPA2)	1.11.1.7	Q42578	misc	peroxidases	-0.239077	0.819057			6698826±527955	5582192±516280	7956118±718404	9082520±3038517	6559432±1664357	4883539±1103488	4650084±1924758	5191879±394293	3552281±1121015	8967383±376546	8274284±645992	6845987±691741
Lus10017433	AT2G40300	4.849	0.012	0.031421	19.038	2.27e-08	2.7509e-07	0.849	0.539	0.60944		Ferritin-4, chloroplastic (EC 1.16.3.1)	1.16.3.1	Q9S756	metal handling	metal handling binding, chelation and storage	-0.273517	0.612575			3052637±271348	3267576±374070	2207891±159366	1569527±495648	1703388±768440	914381±631013	2141630±885104	2075646±625385	2148576±820483	1349002±283578	1646758±369880	1051207±461213
Lus10031974	AT3G61110	65.041	1.22e-14	8.052e-13	9.473	4.63e-05	0.00017932	6.15	7e-05	0.001386		40S ribosomal protein S27-2		Q9M2F1	protein metabolism	protein synthesis	0.619783	1.43497			30167554±3024181	47701743±4549211	43638676±1707951	25914461±5109323	34787473±4816162	45606998±2762570	24378223±1617367	26634448±2243150	45440768±3067813	30927622±1980696	42933713±5915708	43179939±8673438
Lus10005222	AT5G15400	6.175	0.004	0.0098765	11.707	6.31e-06	2.2945e-05	1.544	0.183	0.27727		Probable ubiquitin conjugation factor E4 (EC 2.3.2.27) (Plant U-box protein 1) (RING-type E3 ubiquitin transferase E4) (U-box domain-containing protein 1) (Ubiquitin-fusion degradation protein 2-like) (UB fusion protein 2-like)	2.3.2.27	Q9LF41	protein metabolism	protein degradation	-0.34468	0.969712			1013737±244653	597649±133035	657722±148252	1613003±369347	1419680±356194	937668±106411	832312±399433	798311±158614	446394±126657	732607±435545	1000650±286286	728422±506661
Lus10001321	AT5G57655	9.821	0.000253	0.001265	9.909	3.1e-05	9.6875e-05	1.299	0.275	0.38462		Xylose isomerase (EC 5.3.1.5)	5.3.1.5	Q9FKK7	minor CHO metabolism	minor CHO metabolism	-0.32514	0.987613			12561600±2088701	12442365±2746118	9747533±1651654	12862686±2638993	10952731±1319211	8577940±1308910	11437315±3643918	6984163±1107247	6128576±501903	14456352±2514563	11879600±1524643	13321160±3779607
Lus10042553	AT3G56070	5.961	0.005	0.017368	27.385	1.28e-10	2.5344e-09	3.098	0.012	0.0432		Peptidyl-prolyl cis-trans isomerase CYP19-3 (PPIase CYP19-3) (EC 5.2.1.8) (Cyclophilin of 19 kDa 3) (Cyclophilin-4) (Rotamase cyclophilin-2)	5.2.1.8	Q38867	cell	cell cycle	0.178379	0.832614			6206094±241838	8345195±1014280	8973841±317044	11253441±1052691	12316429±425627	9818606±1867621	4819295±839799	6203305±825035	8996517±1069781	10136795±2719368	12002624±679322	11214988±3756903
Lus10018057	AT2G21270	8.187	0.00084	0.0044724	0.007	0.999	0.999	1.598	0.167	0.3357		N/A			protein metabolism	protein degradation	0.380387	0.863385			3223278±373200	4655672±328561	4294515±923239	3128602±263445	3898228±909365	5342047±756683	3940658±649340	3343243±366346	4758826±811887	2598282±702634	4854467±878009	4823202±3256291
Lus10043178	AT5G55230	4.738	0.013	0.027957	0.524	0.668	0.67475	0.402	0.874	0.90103		65-kDa microtubule-associated protein 1 (AtMAP65-1)		Q9FLP0	cell	cell organisation	0.362731	0.853169			1404187±207664	1185144±202316	1825449±363460	1205084±278603	1298003±433668	1732964±663669	1669754±658318	1374398±78273	1682163±328417	1192526±261521	976431±336593	1824813±1317798
Lus10011461	AT1G79930	4.385	0.018	0.046753	5.39	0.003	0.0064516	2.498	0.034	0.1		Heat shock 70 kDa protein 14 (Heat shock protein 70-14) (AtHsp70-14) (Heat shock protein 91)		Q9S7C0	stress	abiotic stress	0.231732	0.837865			10845179±443976	11868185±912135	13822015±1542224	13500666±1330138	12387831±4105845	15517796±4622768	9037908±2367488	14105339±1674444	16901983±3767662	9475586±3019393	11031127±2118169	8050793±4769609
Lus10041716	AT4G36760	4.738	0.013	0.026804	13.14	1.9e-06	7.6e-06	3.48	0.006	0.025532		Aminopeptidase P1 (AtAPP1) (EC 3.4.11.9)	3.4.11.9	F4JQH3	protein metabolism	protein degradation	-0.303281	0.830727			88293694±3671372	84044163±5766995	78090278±2348149	90361535±5560113	69510230±3846251	66748529±19332999	78536627±13346498	75870117±4155589	71708401±7987329	43760054±25273719	75332022±2745952	40268346±23571855
Lus10023268	AT4G37990	4.999	0.01	0.028169	77.638	7.95e-19	5.92e-17	4.145	0.002	0.011429		Cinnamyl alcohol dehydrogenase 8 (AtCAD8) (EC 1.1.1.195) (NAD-dependent mannitol dehydrogenase 2)	1.1.1.195	Q02972	secondary metabolism	phenylpropanoids	0.161273	0.437201			3548129±905607	2383519±1514026	4262744±1235421	24364265±1110821	25527708±2571432	23985449±4790888	17158782±4871953	13759415±2573509	15730634±1092658	20425149±7324140	16840843±2852426	31575668±7007115
Lus10029613	AT2G33840	5.951	0.005	0.016311	4.366	0.008	0.014741	1.806	0.117	0.23518		Tyrosine--tRNA ligase 1, cytoplasmic (EC 6.1.1.1) (Tyrosyl-tRNA synthetase) (TyrRS)	6.1.1.1	Q8S9J2	protein metabolism	protein handling	0.323442	0.862157			8992515±794953	12507277±2780391	11848365±2164479	10997191±2471953	12780977±2076363	12662734±4342726	6878524±1434227	7753658±2423692	12900430±859671	11587902±1857329	12151088±731672	12064404±3577079
Lus10009517	AT4G22110	10.565	0.000149	0.00057555	6.931	0.000544	0.0013739	2.975	0.015	0.045462		Alcohol dehydrogenase-like 5 (EC 1.1.1.1)	1.1.1.1	Q0V7W6	misc	alcohol dehydrogenases	-0.420415	0.963918			20628473±3318838	16124979±8282138	20680208±4849744	23621563±7520008	27442058±9120513	18709698±4032325	32374187±2303564	33817383±10472825	18022057±5360061	29833191±3266322	36996702±4298071	19728896±3945581
Lus10031522	AT1G04980	43.419	1.17e-11	2.574e-10	16.766	1.14e-07	7.0538e-07	7.582	8.19e-06	0.00014742		Protein disulfide-isomerase like 2-2 (AtPDIL2-2) (EC 5.3.4.1) (Protein disulfide-isomerase 10) (PDI10) (Protein disulfide-isomerase like 5-1) (AtPDIL5-1)	5.3.4.1	Q9MAU6	Redox	thioredoxin	0.581665	1.36895			27065217±1086318	25604574±1801871	48119268±2960729	26585766±4923292	22670471±4478878	41022223±5945605	22758146±5167518	29844559±1810198	41168927±2621780	19912445±6722122	23377218±2437803	20152051±8574061
Lus10028922	AT1G12240	22.325	1.18e-07	1.7882e-06	7.217	0.000407	0.001162	1.728	0.134	0.21638		Acid beta-fructofuranosidase 4, vacuolar (At beta fruct4) (AtBETAFRUCT4) (EC 3.2.1.26) (Acid invertase 4) (AI 4) (Acid sucrose hydrolase 4) (Vacuolar invertase 4) (Inv-V4) (VAC-INV 4) (VI 4)	3.2.1.26	Q39041	starch/sucrose metabolism	starch/sucrose degradation	-0.550503	1.21406			18552658±963226	17817337±5287566	10618330±1063195	14640477±2861977	12712023±5306554	8278966±3126184	24234046±4458341	14773099±3472301	12891153±4252777	15693426±989944	13059064±1079613	10349813±3161628
Lus10026336	AT4G34450	8.265	0.000792	0.0023642	19.698	1.45e-08	1.381e-07	1.469	0.208	0.31278		Coatomer subunit gamma (Gamma-coat protein) (Gamma-COP)		Q0WW26	cell	cell vesicle transport	-0.0619272	0.734594			4995829±1227122	3557194±517908	4369971±504702	4906090±449451	4683699±924878	4637986±1080302	3682526±226315	1958837±435630	2681461±392190	4079566±540383	3761423±451670	3997443±564742
Lus10016453	AT2G29530	7.251	0.002	0.0096098	25.801	3.16e-10	6.9169e-09	1.606	0.165	0.3351		Mitochondrial import inner membrane translocase subunit TIM10		Q9ZW33	protein metabolism	protein handling	-0.315554	0.979893			5572091±265786	5268736±487894	5271000±874069	5504377±507074	5716975±502406	5041215±341150	6906327±786348	6486684±684662	5841712±387062	4919344±1499645	3597751±1256039	2615492±714513
Lus10035934	AT5G65430	43.78	1.03e-11	6.7293e-10	16.722	1.18e-07	8.8954e-07	2.088	0.071	0.15462		14-3-3-like protein GF14 kappa (General regulatory factor 8)		P48348	signalling	14-3-3 proteins	-0.616413	1.39957			9559639±349806	10480214±870376	7933834±781726	9719351±496058	9986126±94195	7167172±553582	7264837±1306832	8901818±1126334	6815116±360099	7601466±499350	9062825±1222410	4811457±1650221
Lus10034146	AT5G04750	4.283	0.019	0.043678	1.247	0.303	0.36071	1.111	0.369	0.47134		N/A			transport	transport	0.345916	0.76933			1529184±302796	1530677±686835	2880888±792825	2376923±843289	1871054±546433	2617439±649488	2324762±1028740	2497658±410272	2664950±814827	1708571±221160	2306089±778232	2424539±777568
Lus10020108	AT5G10730	13.517	2.03e-05	0.0001041	4.509	0.007	0.0095238	6.28	5.72e-05	0.00088		N/A			not assigned	not assigned	0.392029	0.893962			5940212±701893	6454464±271334	7323193±1262019	6268339±824614	4811365±272841	8575246±1889340	4136483±1043363	7807118±622249	5836452±541930	4162351±1320530	5357717±717454	6265526±1692887
Lus10035298	AT1G19520	7.432	0.001	0.003717	1.605	0.2	0.24594	2.087	0.071	0.13713		Protein NUCLEAR FUSION DEFECTIVE 5, mitochondrial		Q8LEZ4	not assigned	not assigned	0.306507	0.833898			1327273±279060	1686123±227078	1877310±174778	1501629±297432	1577267±181244	1523633±233207	968122±467733	1323437±408324	1830584±140252	1338112±583003	1876830±211448	1517733±347761
Lus10009520	AT4G32180	12.436	4.13e-05	0.00018773	4.121	0.011	0.014013	0.753	0.61	0.69266		Pantothenate kinase 2 (AtPANK2) (Pantothenic acid kinase 2) [Includes: Pantothenate kinase (EC 2.7.1.33); 4'-phosphopantetheine phosphatase (EC 3.1.3.-)]	2.7.1.33; 3.1.3.-	Q8L5Y9	Co-factor and vitamine metabolism	Co-factor and vitamine metabolism	-0.505097	1.19929			1366825±220477	1541421±394360	966912±179757	1737837±350636	1651004±317849	914953±96743	1066512±461269	1222458±290940	828328±139159	1184508±345707	1284023±401554	881873±411079
Lus10039680	AT1G05260	29.762	3.07e-09	3.7387e-08	9.815	3.38e-05	0.00010794	2.241	0.054	0.13534		Peroxidase 3 (Atperox P3) (EC 1.11.1.7) (ATPRC) (RCI3A) (Rare cold-inducible protein)	1.11.1.7	O23044	stress	abiotic stress	-0.457749	1.04343			4077461±808424	2748917±701079	3588672±721328	7301778±842899	4816975±943032	3872435±595920	5578795±689256	3502502±795901	2933349±137382	5415501±1921899	4162798±879086	3163028±829504
Lus10012964	AT2G19900	18.032	1.27e-06	2.0849e-05	10.255	2.26e-05	8.6234e-05	1.377	0.242	0.40402		NADP-dependent malic enzyme 1 (AtNADP-ME1) (NADP-malic enzyme 1) (EC 1.1.1.40)	1.1.1.40	O82191	TCA / org transformation	other organic acid transformatons	0.498855	1.11218			7946882±1130625	9258930±1096345	12184758±728012	8588754±793439	13021297±2592603	16337351±1873133	8490804±1897849	11065616±882011	14538580±1123805	14134577±1614384	15327844±2083514	15687393±6702072
Lus10024418	AT5G59890	5.789	0.005	0.012987	2.136	0.107	0.12229	2.56	0.031	0.083784		Actin-depolymerizing factor 4 (ADF-4) (AtADF4)		Q9ZSK3	cell	cell organisation	0.394788	0.887129			6384163±821511	7408006±647385	7202096±827940	5941199±1101829	5989069±146970	5839795±1675497	4758620±1641475	5362171±598430	6684200±576485	5279145±1504289	4981995±1071050	9477069±3875810
Lus10007200	AT3G62060	5.231	0.009	0.026597	3.313	0.027	0.04455	0.958	0.463	0.58765		Pectin acetylesterase 6 (EC 3.1.1.-)	3.1.1.-	Q84JS1	cell wall	pectin*esterases	0.0676817	0.378274			2247172±593033	1595231±260661	1983926±621329	3062735±909813	1609830±326254	2810802±740165	2223868±555761	2240674±327228	2389096±288213	2065974±1328229	1279009±166273	1829604±907126
Lus10002429	AT2G47380	12.084	5.23e-05	0.00060914	3.478	0.023	0.040661	0.647	0.692	0.76975		Probable cytochrome c oxidase subunit 5C-1 (Cytochrome c oxidase polypeptide Vc-1)		O22912	mitochondrial electron transport / ATP synthesis	mitochondrial electron transport / ATP synthesis	-0.503833	1.16527			3425962±170207	3070135±278466	2104259±339613	3762277±328942	3381878±746389	1977094±599137	4155548±1174173	3965338±353908	3112075±512046	3609679±579861	3311617±150761	3045871±1663094
Lus10007311	AT1G06410	6.408	0.003	0.011208	5.042	0.004	0.0068276	0.572	0.75	0.78571		Probable alpha,alpha-trehalose-phosphate synthase [UDP-forming] 7 (EC 2.4.1.15) (Trehalose-6-phosphate synthase 7) (AtTPS7)	2.4.1.15	Q9LMI0	minor CHO metabolism	minor CHO metabolism	-0.39953	0.954755			572607±221464	507996±123292	407474±227880	734882±162771	841044±138482	441865±278956	513367±100337	490529±356447	365748±192481	837378±89241	733809±168632	547514±154299
Lus10013521	AT2G26140	6.947	0.002	0.0096098	29.201	4.71e-11	1.8557e-09	6.592	3.55e-05	0.00066085		ATP-dependent zinc metalloprotease FTSH 4, mitochondrial (AtFTSH4) (EC 3.4.24.-)	3.4.24.-	O80983	protein metabolism	protein degradation	0.162049	0.824309			10639512±2299154	13807784±1283406	9250183±1025721	4577689±1043976	5598510±1656624	7470006±1312172	5827459±1878666	4449493±618755	8490695±1330635	6576808±1411050	11425242±2185733	9502118±2588399
Lus10012520	AT1G16210	8.151	0.000863	0.0036173	1.512	0.223	0.26787	2.438	0.038	0.089119		N/A			not assigned	not assigned	-0.417242	0.945625			4455078±220565	4599231±702729	4013681±690986	4400250±283254	5710667±587047	4233245±499837	4887610±1667677	5930107±570436	4692402±618013	5969312±1146804	4994217±1161442	3126266±1498515
Lus10035450	AT2G41740	39.199	5.76e-11	3.8208e-09	6.285	0.001	0.0025513	5.858	0.000111	0.0013806		Villin-2		O81644	cell	cell organisation	-0.636701	1.44334			60676131±2471466	55688333±1637133	50385811±2277995	62603622±3963270	72976814±1442364	51686524±5022293	54116621±3556464	56221725±2565167	47641474±5007206	62663969±15663952	71996431±5480485	37676593±5990524
Lus10041700	AT4G39880	11.494	7.82e-05	0.00055857	8.336	0.000135	0.00052941	2.641	0.027	0.081818		N/A			protein metabolism	protein synthesis	0.419935	0.99308			3057053±516378	2555710±427947	3402706±398128	2346189±385611	1829279±449148	3500132±373351	1811060±235657	1838917±395930	2720469±836366	1946391±417600	2356075±536453	2143745±818506
Lus10028678	AT1G77330	6.808	0.002	0.0073333	11.973	5.03e-06	2.8455e-05	2.607	0.028	0.10074		1-aminocyclopropane-1-carboxylate oxidase 5 (ACC oxidase 5) (AtACO5) (EC 1.14.17.4)	1.14.17.4	Q0WPW4	hormone metabolism	hormone metabolism	0.319583	0.953811			1511597±558672	1330655±311240	1632306±378672	1613599±264555	1235681±312014	1487965±203033	1377476±597632	813328±211527	1341656±239034	1919337±517973	1786181±599750	3424482±1210236
Lus10022921	AT2G31140	20.755	2.74e-07	5.2115e-06	4.744	0.005	0.0094712	1.998	0.083	0.23585		N/A			not assigned	not assigned	0.600031	1.35611			1807004±275136	1975793±480760	2499968±174300	1773298±370447	2067462±441122	3403304±664820	2700535±424823	2465198±660108	3097419±386848	2414767±492237	2097503±807572	3986820±998245
Lus10031258	AT5G12950	4.428	0.017	0.034	4.735	0.006	0.0083333	2.52	0.033	0.085714		N/A			not assigned	not assigned	-0.277135	0.729154			1816803±587148	2002374±465095	1870594±345358	3063312±919183	2417435±804275	1594975±572967	1902625±338589	2131471±429595	1772095±385416	2287087±773395	3556666±744087	2272014±777746
Lus10041651	AT1G15950	47.459	2.79e-12	1.8321e-10	1.881	0.145	0.19043	0.893	0.508	0.56973		Cinnamoyl-CoA reductase 1 (AtCCR1) (EC 1.2.1.44) (Protein IRREGULAR XYLEM 4)	1.2.1.44	Q9S9N9	secondary metabolism	phenylpropanoids	0.707654	1.56066			7028026±769388	10035143±1358610	11189599±1422380	6139043±1260496	8994621±1453652	11500448±1399119	5933073±1346271	8017464±782922	11430062±1076296	7967682±944138	9617960±1631872	11274948±2355095
Lus10018091	AT3G23490	6.022	0.005	0.018868	1.493	0.228	0.30811	0.449	0.842	0.88168		Cyanate hydratase (Cyanase) (EC 4.2.1.104) (Cyanate hydrolase) (Cyanate lyase)	4.2.1.104	O22683	secondary metabolism	N misc	0.350499	0.842573			1717592±544044	2130741±502513	2303501±673625	2175709±802244	2785969±581337	2688242±675309	1679858±924959	2410605±1148272	3123126±574783	1376934±740984	1869836±286349	2653323±1495437
Lus10041819	AT1G19910	5.085	0.01	0.024937	6.978	0.000518	0.0014373	2.465	0.036	0.085446		V-type proton ATPase subunit c2 (V-ATPase subunit c2) (V-type proton ATPase 16 kDa proteolipid subunit c2) (V-ATPase 16 kDa proteolipid subunit c2) (Vacuolar H(+)-ATPase subunit c isoform 2) (Vacuolar proton pump 16 kDa proteolipid subunit c2) (Vacuolar proton pump subunit c2)		P59228	transport	transport	0.271503	0.886947			1362844±625103	1901527±761349	2631237±390546	1922282±331965	1902839±703268	1673297±213039	957597±197267	1046233±275037	1580633±260749	1274016±263855	1914350±555211	1699853±491791
Lus10013686	AT3G58680	5.839	0.005	0.017368	5.279	0.003	0.0066	4.322	0.001	0.0066		Multiprotein-bridging factor 1b		Q9LXT3			-0.320787	0.889333			17847995±2183076	17338428±1521643	15275069±1128406	18868976±1273876	17416583±3246069	18236030±1005667	11873277±1240698	17313164±878820	14645102±1161669	17030316±6478096	18475763±987736	9553338±4497471
Lus10004241	AT3G48140	25.524	2.3e-08	3.4226e-07	1.891	0.143	0.15388	4.747	0.000674	0.0047661		N/A			cell development	unspecified	-0.583407	1.31466			11679846±1403856	14024240±643080	7250243±551926	12036905±877881	11677358±1875219	8666827±2164537	11126284±2235410	8820810±663247	9014459±2085373	10595603±1906535	14706907±1350121	8113537±2750675
Lus10010782	AT5G57870	5.87	0.005	0.012987	3.304	0.028	0.035	2.299	0.049	0.11667		Eukaryotic translation initiation factor isoform 4G-1 (eIF(iso)4G-1)		Q93ZT6	protein metabolism	protein synthesis	-0.351986	0.75031			1007931±155973	1163224±281076	942635±168897	1081090±305321	1599284±331433	1217140±528316	1652667±339752	1228443±468811	854336±83230	1573985±389992	1676765±331876	1131921±323013
Lus10037739	AT4G02080	21.374	1.96e-07	2.2713e-06	7.919	0.000203	0.0004877	1.522	0.19	0.29472		GTP-binding protein SAR1A		O04834	signalling	G-proteins	-0.587803	1.28742			1963375±262199	1624177±350845	1376753±424949	2542252±462987	2847509±166310	1471969±184485	2051503±593058	1778923±271380	1135806±390266	2908069±596023	2342399±200713	1567512±881733
Lus10043444	AT3G56240	59.093	6.75e-14	3.3412e-12	5.492	0.002	0.0045517	3.048	0.013	0.044379		Copper transport protein CCH (Copper chaperone CCH)		O82089	metal handling	metal handling binding, chelation and storage	0.7527	1.65396			24379455±3350843	29575822±1896473	47178594±2255082	29688005±2874726	32519018±5302289	37163919±9343728	28441876±3588230	33508549±4527719	45053136±3263012	23989871±2187918	27143388±1486946	36443623±2107613
Lus10027463	AT5G50960	9.898	0.000239	0.0012256	3.924	0.014	0.01931	3.998	0.002	0.0093023		Cytosolic Fe-S cluster assembly factor NBP35 (Nucleotide binding protein 35) (AtNBP35)		Q8H1Q2	Co-factor and vitamine metabolism	Co-factor and vitamine metabolism	0.415005	0.934796			296837±38666	387139±50744	574800±38261	379733±72866	466912±47358	553606±55393	485823±42197	420185±37636	674786±198450	467980±85291	408863±41483	358578±206811
Lus10036398	AT5G12370	6.412	0.003	0.0076923	7.27	0.000386	0.00078776	2.902	0.017	0.055738		Exocyst complex component SEC10a (AtSec10a) (Exocyst complex component 5)		X5JA13	cell	cell vesicle transport	0.298122	0.777748			2277935±272830	3205653±816102	2835830±428683	2487521±677372	3171478±953847	3085656±864922	2416359±358659	2742517±908502	4689249±468114	1972854±1000124	1835330±810088	2036397±715488
Lus10009453	AT1G72160	58.742	7.5e-14	4.95e-12	1.519	0.221	0.286	2.105	0.069	0.17976		Patellin-3		Q56Z59	protein metabolism	protein handling	-0.800327	1.74777			31835743±3359316	29091522±2146847	21527802±1726948	35926970±2159900	30758288±2892063	18469984±1760944	30123966±5259825	26105929±1877633	21444467±3624867	30446938±3669492	30582762±4845305	20128161±2913713
Lus10011382	AT5G57850	9.654	0.000285	0.0013571	9.98	2.91e-05	9.3871e-05	1.074	0.391	0.48272		D-amino-acid transaminase, chloroplastic (EC 2.6.1.21) (EC 4.1.3.38) (Aminodeoxychorismate lyase) (AtADCL) (Branched-chain-amino-acid aminotransferase-like protein 3)	2.6.1.21; 4.1.3.38	Q8L493	misc	aminotransferases	-0.41254	1.03467			9039693±1655722	8905545±1277283	6449827±1231361	7127284±819354	6015220±737668	3659592±2745375	5180671±1828621	5204948±518686	4453458±1587148	5930898±1457816	7452786±1033640	4760434±2076754
Lus10014049	AT2G15690	5.274	0.008	0.022857	3.014	0.039	0.061417	4.006	0.002	0.014286		Pentatricopeptide repeat-containing protein At2g15690, mitochondrial		Q9ZQE5	not assigned	not assigned	0.319598	0.836133			432546±156199	520462±72715	632327±24978	545027±170774	342754±173505	651013±210206	364204±81101	468460±187176	709837±77328	381147±158088	482993±91525	293665±35868
Lus10023825	AT2G32060	34.374	4.06e-10	1.2509e-08	23.782	1.05e-09	2.0895e-08	5.411	0.000226	0.0023184		40S ribosomal protein S12-2		Q9SKZ3	protein metabolism	protein synthesis	0.573431	1.39678			8467671±1196685	12468952±1722560	11114573±1232199	5825550±893091	7819551±1310573	10928319±2120350	6722377±1856485	6185742±948249	10555194±1028685	9837079±2966692	11115457±1372198	19183774±3517759
Lus10005083	AT5G38900	14.255	1.26e-05	7e-05	8.225	0.000151	0.00033556	1.31	0.27	0.35065		N/A			not assigned	not assigned	-0.465714	1.13893			964772±164809	815972±113106	719336±175844	1147408±178993	912110±133114	587135±154688	656682±164237	620223±217101	514640±122836	848191±151627	666423±62094	560936±281619
Lus10032909	AT4G27585	6.585	0.003	0.0077763	4.968	0.004	0.00788	6.834	2.46e-05	0.00032439		N/A			not assigned	not assigned	-0.209723	0.664424			13715176±200482	15259582±1614367	17355430±1926119	10912906±355260	19088268±5274901	9766515±2025236	16933315±3430185	15458220±1026368	16752164±1467843	15184547±2383834	15854763±4337310	9014913±1430668
Lus10015714	AT1G26550	6.296	0.004	0.013793	22.868	1.85e-09	2.3125e-08	1.008	0.431	0.54557		N/A			cell	cell cycle	0.287955	0.755245			3109215±539156	3125100±562269	3595644±594826	1768068±551478	1990246±534414	1983688±430401	2290746±998455	2555405±429077	3852678±1020275	901906±368344	1145346±370966	1765144±1006351
Lus10007094	AT5G64440	5.199	0.009	0.030414	5.505	0.002	0.0043556	0.974	0.453	0.604		Fatty acid amide hydrolase (AtFAAH) (EC 3.5.1.99) (N-acylethanolamine amidohydrolase)	3.5.1.99	Q7XJJ7	not assigned	not assigned	-0.2718	0.73405			1113466±501643	1726355±312786	1222863±124042	1252554±189099	1093638±413611	970259±335485	917293±359093	1114762±349507	719513±159611	752801±269365	1131324±430842	577705±524481
Lus10019179	AT3G09500	11.73	6.65e-05	0.00032918	5.404	0.003	0.004752	1.153	0.346	0.45936		60S ribosomal protein L35-1		Q9SF53	protein metabolism	protein synthesis	-0.50507	1.14727			936078±77592	1143028±61079	833433±196687	1296667±261949	1156759±211616	934122±182037	1085491±281628	878123±263501	742825±160185	990826±188488	924414±103200	505640±302783
Lus10023871	AT2G35040	13.578	1.95e-05	0.00017639	9.004	7.17e-05	0.00028537	0.431	0.855	0.87254		N/A			nucleotide metabolism	nucleotide metabolism synthesis	0.471697	1.0877			16890912±5218709	13873328±5189908	20837832±1081133	12704560±5648778	9837747±4616639	18455670±5102342	14847776±3293955	15680193±1722000	19749462±1250200	7501773±924308	7717161±921003	14720463±5181430
Lus10007911	AT1G01490	17.29	1.96e-06	1.764e-05	11.387	8.32e-06	3.168e-05	2.014	0.081	0.1802		Heavy metal-associated isoprenylated plant protein 39 (AtHIP39)		O03982	DNA	DNA repair	-0.41748	1.00785			1809239±123030	1381285±124094	1348908±183464	1694704±293841	1179256±142942	862855±376066	1366991±365305	1387553±196473	1192512±172657	1218994±126751	824192±165246	823761±307991
Lus10017705	AT5G53970	7.483	0.001	0.0035714	0.928	0.434	0.46032	1.194	0.325	0.43919		Probable aminotransferase TAT2 (EC 2.6.1.-) (Tyrosine aminotransferase 2)	2.6.1.-	Q9FN30	amino acid metabolism	amino acid degradation	-0.443304	1.00379			2402404±398374	2186721±519363	1660681±671702	1960771±436860	2349425±308725	1441216±536676	1644175±509526	1909113±265854	1727572±562256	2216617±910432	2171769±485561	1127802±382171
Lus10043124	AT4G14300	7.247	0.002	0.0051842	5.831	0.002	0.0030308	1.179	0.333	0.44895		Heterogeneous nuclear ribonucleoprotein 1 (hnRNP1)		Q8W034	RNA	RNA RNA binding	-0.416236	0.971868			2460904±297499	2152499±656359	1644429±726480	3176686±814529	3576068±415261	2632685±546319	2572417±782682	1941617±528982	2012620±907464	3197739±962329	3055371±613602	1626443±705261
Lus10004642	AT1G26355	8.613	0.000611	0.0035257	18.227	4e-08	2.7586e-07	3.581	0.005	0.02		Protein SPIRAL1-like 1		B3H4F1	not assigned	not assigned	-0.378887	1.12229			5793472±742260	5130722±677129	5513286±787617	7099132±492749	6583716±549759	4857521±782143	4690634±678863	5305845±735197	4907199±524673	4269369±1380313	4849608±397877	2465488±1430842
Lus10028735	AT1G71695	4.906	0.011	0.032029	26.764	1.82e-10	2.772e-09	4.46	0.001	0.0094286		Peroxidase 12 (Atperox P12) (EC 1.11.1.7) (ATP4a) (PRXR6)	1.11.1.7	Q96520	misc	peroxidases	0.129424	0.677793			185576678±15089987	126783058±12938841	249645626±51679803	153472007±33521600	127228695±30137850	120932535±25850726	231951677±13228618	231207192±23855979	226892367±34526465	244958067±40007097	216427660±28505639	223845577±38513880
Lus10021320	AT1G52340	13.337	2.28e-05	0.00019727	7.719	0.000247	0.00060683	2.782	0.021	0.070831		Xanthoxin dehydrogenase (EC 1.1.1.288) (Protein ABSCISIC ACID DEFICIENT 2) (Protein GLUCOSE INSENSITIVE 1) (Protein IMPAIRED SUCROSE INDUCTION 4) (Protein SALOBRENO 3) (Protein SALT RESISTANT 1) (Protein SUGAR INSENSITIVE 4) (Short-chain alcohol dehydrogenase ABA2) (Short-chain dehydrogenase reductase 1) (AtSDR1) (Xanthoxin oxidase)	1.1.1.288	Q9C826	hormone metabolism	hormone metabolism	-0.47717	1.14955			11720931±552091	12349463±961086	10275469±1971545	14777604±3084627	11685072±2458001	7497376±2202498	9998170±1005425	8888186±3080933	5194940±1958174	10222198±1009387	11908476±558384	10304375±3191926
Lus10007542	AT4G00860	71.269	2.3e-15	2.277e-13	4.607	0.006	0.012	1.121	0.364	0.51115		Uncharacterized			stress	stress	-0.817765	1.74398			16051369±972014	15914499±1456892	9964216±633013	18117979±833527	19025336±1447649	12172985±1222887	16898372±2919841	17888200±1315191	12556871±1227732	17335891±2524875	17806599±610160	9027216±3354022
Lus10039853	AT4G28400	18.278	1.1e-06	9.4217e-06	7.115	0.000451	0.0011539	0.764	0.601	0.69238		Probable protein phosphatase 2C 58 (AtPP2C58) (EC 3.1.3.16)	3.1.3.16	Q93YW5	protein metabolism	protein handling	0.529795	1.17187			2317391±791041	2812888±374069	3668233±535520	1670725±214375	2089757±561453	2676132±1025855	1359615±192270	2317801±378174	2251554±719480	1499851±378223	1964096±332822	2961076±714053
Lus10005696	AT5G15810	5.751	0.006	0.014118	4.193	0.01	0.012821	1	0.436	0.54843		Probable tRNA (guanine(26)-N(2))-dimethyltransferase 1 (EC 2.1.1.216) (tRNA 2,2-dimethylguanosine-26 methyltransferase 1) (tRNA(guanine-26,N(2)-N(2)) methyltransferase 1) (tRNA(m(2,2)G26)dimethyltransferase 1)	2.1.1.216	Q9LFU5	RNA	RNA regulation of transcription	-0.234331	0.607217			524633±103148	625957±110189	316832±197553	645111±98460	777129±80992	689559±217687	584157±240393	730100±82101	678831±134138	438867±273217	733804±147093	373642±311397
Lus10018579	AT4G27440	20.855	2.59e-07	2.4297e-06	16.444	1.45e-07	1.242e-06	0.775	0.593	0.68718		Protochlorophyllide reductase B, chloroplastic (PCR B) (EC 1.3.1.33) (NADPH-protochlorophyllide oxidoreductase B) (POR B)	1.3.1.33	P21218	tetrapyrrole synthesis	tetrapyrrole synthesis	0.509009	1.2604			2561965±1092389	2343902±653993	3569868±1338831	2789940±195704	3597035±457880	5524443±732877	4352901±823637	4855289±554602	7050412±1121342	2501979±493680	3003868±749486	4321660±2155440
Lus10014951	AT5G52840	6.973	0.002	0.00625	3.163	0.032	0.038788	2.146	0.064	0.14222		Probable NADH dehydrogenase [ubiquinone] 1 alpha subcomplex subunit 5, mitochondrial		Q9FLX7	mitochondrial electron transport / ATP synthesis	mitochondrial electron transport / ATP synthesis	0.29814	0.763403			1192119±381233	1260496±128232	1269016±353086	1026982±375235	1645602±527243	1404298±69352	1056729±510738	2029685±209540	2101248±445017	1466964±446114	1347466±303399	1893025±746423
Lus10040564	AT5G24710	10.253	0.000186	0.00072941	0.934	0.431	0.44663	1.121	0.364	0.43571		N/A			not assigned	not assigned	-0.466582	1.05881			1178363±299882	592182±188455	608499±158899	1063796±237258	951679±171222	583900±337211	843355±343750	722062±111697	526446±82448	883585±148076	890855±490643	599441±267645
Lus10009860	AT1G02280	6.087	0.004	0.013655	5.886	0.002	0.0037714	1.65	0.153	0.2805		Translocase of chloroplast 33, chloroplastic (AtToc33) (EC 3.6.5.-) (33 kDa chloroplast outer envelope protein) (Plastid protein import 1)	3.6.5.-	O23680	protein metabolism	protein handling	-0.112579	0.604956			2338571±528647	1323291±174581	1656242±869036	2356093±481683	2045785±403331	1826323±173743	1961490±354227	985536±493101	1176168±742882	2033845±628803	1990183±346524	2446428±464574
Lus10023385	AT1G30630	9.667	0.000282	0.0020143	15.47	3.01e-07	1.5842e-06	3.575	0.005	0.02		Coatomer subunit epsilon-1 (Epsilon-coat protein 1) (Epsilon-COP 1)		Q9SA78	cell	cell vesicle transport	-0.38632	1.08842			15047641±736968	13591373±1655503	14308735±769629	14794928±2567363	12833642±447635	10613984±1750424	10386026±2998565	11047483±758904	10588785±1051735	12317020±1290535	11341032±1072673	6172644±3112514
Lus10010786	AT5G48930	5.827	0.005	0.012987	22.209	2.8e-09	2.8e-08	2.607	0.028	0.08		Shikimate O-hydroxycinnamoyltransferase (EC 2.3.1.133) (Hydroxycinnamoyl transferase) (AtHCT) (Hydroxycinnamoyl-Coenzyme A shikimate/quinate hydroxycinnamoyltransferase)	2.3.1.133	Q9FI78	secondary metabolism	phenylpropanoids	0.139106	0.757522			8395638±501999	10350143±1730049	11012068±1030091	6016822±1798748	7710371±1643256	9816770±899997	11494224±3755099	13689779±1025838	15397502±2144749	6761210±3147958	9670816±1567635	4843104±3415143
Lus10003201	AT4G10840	18.141	1.19e-06	9.7679e-06	25.137	4.66e-10	7.8472e-09	5.981	9.12e-05	0.0011229		Protein KINESIN LIGHT CHAIN-RELATED 1		O81629	cell	cell organisation	-0.405979	1.10687			3157611±352041	3289079±314471	2997830±378681	3145081±354979	3476195±501962	3313801±215452	3706798±439206	4643015±253737	3436567±289266	3172521±408509	3102383±491339	1588254±373451
Lus10016011	AT1G20560	8.686	0.000578	0.0025879	10.13	2.53e-05	9.9682e-05	1.215	0.314	0.40966		Butanoate--CoA ligase AAE1 (EC 6.2.1.-) (4-methylpentanoate--CoA ligase AAE2) (EC 6.2.1.-) (AMP-binding protein 1) (AtAMPBP1) (Acyl-activating enzyme 1, peroxisomal) (Hexanoate--CoA ligase CCL3) (EC 6.2.1.-) (Pentanoate--CoA ligase CCL3) (EC 6.2.1.-)	6.2.1.-	F4HUK6	lipid metabolism	FA synthesis and FA elongation	0.392566	1.07066			676450±97706	585981±130124	1170948±264052	1075704±307423	919770±223615	1308957±213254	514243±262681	757917±107957	903523±421273	473354±253963	596881±84533	667482±349498
Lus10036484	AT5G64260	18.655	8.87e-07	1.2418e-05	5.839	0.002	0.0043556	2.964	0.015	0.051579		Protein EXORDIUM-like 2		Q9FE06	signalling	in sugar and nutrient physiology	-0.494398	1.19512			4533055±905540	3120355±148512	3016382±513380	5773113±1013293	4239479±1206120	3525448±437862	4564340±979048	3586318±689237	4059618±504381	4001209±585525	4180253±720890	2089374±393427
Lus10041923	AT2G18020	46.387	4.06e-12	4.06e-10	28.036	8.9e-11	1.2714e-09	9.173	9.01e-07	2.0022e-05		60S ribosomal protein L8-1 (60S ribosomal protein L2) (Protein EMBRYO DEFECTIVE 2296)		P46286	protein metabolism	protein synthesis	0.509512	1.21736			17823819±2352973	22925035±1942797	26102945±1437900	13030663±2040074	17184240±1118112	26089781±1802566	24277682±1250478	23275640±1312421	28048768±2572555	16914424±1587838	22089104±1229885	19223264±4215325
Lus10042054	AT2G21250	4.346	0.018	0.03154	0.333	0.802	0.81018	0.295	0.937	0.95142		N/A			minor CHO metabolism	minor CHO metabolism	0.382097	0.824903			871083±72359	1004439±73094	1331657±210779	875629±109507	778970±210514	1162223±124993	869528±332547	732971±164565	1164994±209483	716850±211017	1040823±190908	1435950±1488423
Lus10024625	AT1G12090	5.887	0.005	0.014485	7.737	0.000243	0.00074798	1.927	0.095	0.1671		N/A			misc	protease inhibitor/seed storage/lipid transfer protein (LTP) family protein	-0.0817289	0.481245			792582±220761	1100963±464716	689573±160207	1293368±348273	2229171±586027	1112523±640810	1104109±167531	2049789±471254	2065033±963700	1057308±333150	1151530±399689	898829±804136
Lus10003445	>Lus10003445 MSESLAASNKKPPPPPPPSPPPPPAADQKTVMIGALDVRIGGGDEPNHWKWSADSEMCPADSAAGELLDVWWFDVSTQVDMGTNRMLMTLPLNASYGAYFVYKLPVDAQGFESDQWFDVEVGIEGRNDTSNGVVYLQGSDSSSRMRADGWSEVKIGDFLTVGRNDEGTVPDQNKYSVGLKLYNHRGTYKTGILIYGFELRPN	7.321	0.002	0.0089091	8.806	8.64e-05	0.00028649	2.276	0.051	0.12341		N/A			#N/A	#N/A	0.386855	0.882282			1499041±153734	1268594±231919	2549957±826911	1196974±213930	1044421±380882	938105±153608	976056±541076	895861±318084	1352518±518063	1512236±237043	1338181±564085	1959590±459931
Lus10035287	AT2G32520	5.641	0.006	0.019258	9.473	4.62e-05	0.00019561	1.85	0.108	0.22388		N/A			misc	misc2	0.337534	0.786369			266918±149246	276539±143846	413280±35927	501634±187909	462763±90637	477765±156296	352076±35335	305592±178224	385188±10871	523695±101418	404922±66841	816062±267583
Lus10029513	AT3G63520	4.977	0.011	0.03025	2.137	0.107	0.14219	3.383	0.007	0.028875		Carotenoid 9,10(9',10')-cleavage dioxygenase 1 (EC 1.14.99.n4) (AtCCD1) (Neoxanthin cleavage enzyme NC1) (AtNCED1)	1.14.99.n4	O65572	secondary metabolism	isoprenoids	0.281291	0.695026			517911±158055	758352±193335	742148±33917	680629±221315	688934±344832	1332666±345418	1075375±348482	763670±288412	829253±418239	1120913±407929	555565±82424	1115656±220603
Lus10018342	AT1G48130	4.419	0.017	0.044737	0.556	0.646	0.6836	2.227	0.056	0.13827		1-Cys peroxiredoxin PER1 (EC 1.11.1.24) (Rehydrin homolog) (Thioredoxin peroxidase) (Thioredoxin-dependent peroxiredoxin)	1.11.1.24	O04005	Redox	peroxiredoxin	0.257789	0.786548			1503347±342459	1326372±476200	2064486±404548	1024966±242909	1965184±824845	1939713±750540	997436±275511	1422734±441046	2013232±501703	1394563±801651	1735617±337903	1036558±908890
Lus10011959	AT2G19480	5.021	0.01	0.03339	0.793	0.503	0.55358	1.497	0.198	0.35997		Nucleosome assembly protein 1;2 (AtNAP1;2) (Nucleosome/chromatin assembly factor group A2)		Q9ZUP3	DNA	DNA synthesis/chromatin structure	-0.296398	0.753543			915817±277172	756466±93236	782643±124976	1118518±229800	967544±321840	798800±338817	1189123±375674	588411±307873	717402±233991	836442±336289	976201±227470	645187±228192
Lus10016336	AT1G23290	15.435	6.02e-06	9.2615e-05	6.221	0.001	0.0021739	6.772	2.7e-05	0.0006775		60S ribosomal protein L27a-2		Q9LR33	protein metabolism	protein synthesis	-0.414572	1.04463			27706553±3903459	29849564±3078927	28955362±5167869	35414175±2505316	33867719±1869323	27905323±2685468	25178067±2516496	28413428±1835460	26318729±3576234	32817029±7845469	40425432±1959018	19991662±4382020
Lus10002103	AT4G16190	9.073	0.000435	0.0014775	6.269	0.001	0.0021889	2.615	0.028	0.07769		Probable cysteine protease RD19C (EC 3.4.22.-) (RD19-like protein 2)	3.4.22.-	Q9SUL1	protein metabolism	protein degradation	0.240588	0.662707			1139883±128303	952921±115029	1196378±135458	1123845±191752	869713±279464	1221283±265874	1030742±289323	693053±199895	1402574±194323	890031±72443	750137±90500	666044±351641
Lus10036086	AT3G21760	26.503	1.42e-08	4.4571e-07	0.75	0.528	0.59438	1.877	0.103	0.21915		UDP-glycosyltransferase 71B2 (EC 2.4.1.-) (Protein HYPOSTATIN RESISTANCE 1)	2.4.1.-	Q9LSY8	misc	UDP glucosyl and glucoronyl transferases	0.656846	1.39381			7251713±812893	8271158±464610	14682968±946599	7375761±1171805	8123639±902131	12864227±2260467	8701225±1292422	9768623±952605	13803411±4646474	10736999±2936522	6183681±825495	12220980±4878426
Lus10026703	>Lus10026703 MTSAETVLGLPRYMLLETKYRDQQTGFDEYKLLHYLWNDEFAPYYKGFGSVRDLDPASSPFVMLEVVPSTSRPTTHVHLRCSYNNKYLRLELHPTIAELSYLVATANAPNESNTGSNESTLFSPHRFPGNIVSFEHNSGRWLQSPTFTAAYVYANEGDSGVFFKYSRWESYVDRLKAKDQEIKRLTDLLAEFHSSDGESLTPAEVIRELREHIAEQNKLIEELYEQIGSRPAAAEATTKAAAN	13.225	2.45e-05	0.00017885	20.336	9.44e-09	7.6569e-08	4.672	0.000763	0.0069624		N/A			#N/A	#N/A	-0.186232	0.785085			7212124±1366068	4021106±1314345	4462628±463428	5718671±565648	3695376±1092225	3904779±1982974	11521760±3610963	5686294±1001078	5725788±911727	1962605±637811	2546989±1138699	3897421±2150975
Lus10029736	AT1G29470	8.62	0.000607	0.0035257	11.656	6.6e-06	2.4906e-05	0.528	0.785	0.81875		Probable methyltransferase PMT24 (EC 2.1.1.-)	2.1.1.-	Q6NPR7	stress	abiotic stress	0.399299	1.08839			3712967±1453415	3846726±1393112	5780974±984239	4682166±597068	5325485±2019420	5918910±788069	2386595±650354	1725688±419031	3499265±1078986	3956638±1196015	3153741±999249	5240791±1889845
Lus10029567	AT5G47740	5.007	0.01	0.022727	13.546	1.36e-06	7.1579e-06	2.688	0.024	0.073529		N/A			not assigned	not assigned	-0.101986	0.605803			2937724±346604	2746693±524301	1916915±518730	4034675±936147	3606442±495047	2877794±396788	3232742±1532462	1593588±419180	1791878±253818	4482177±957477	3184502±427657	5200911±1922287
Lus10015311	AT4G35160	8.42	0.000705	0.0021364	1.953	0.133	0.14074	0.51	0.798	0.84444		Acetylserotonin O-methyltransferase (EC 2.1.1.4) (N-acetylserotonin O-methyltransferase) (AtASMT)	2.1.1.4	Q9T003	secondary metabolism	phenylpropanoids	0.466556	1.05933			746343±365337	915435±337182	1514743±305171	1141944±344440	982768±401219	1668497±286602	1022672±304277	1205410±211711	1517391±463393	796166±443979	922558±471453	1106674±647097
Lus10015074	AT2G37130	16.659	2.86e-06	3.1619e-05	31.058	1.76e-11	5.8373e-10	1.539	0.185	0.3258		Peroxidase 21 (Atperox P21) (EC 1.11.1.7) (ATP2a/ATP2b) (PRXR5)	1.11.1.7	Q42580	misc	peroxidases	-0.432456	1.0765			85460432±6617383	72958019±4722154	72332458±9923026	78165315±19634380	65313892±2551364	55129205±8454849	72506531±8810228	72287285±6944506	62999169±3935929	53697552±9027220	48513147±6563469	26412181±7212427
Lus10016870	AT3G16910	7.71	0.001	0.005	29.577	3.85e-11	7e-10	3.228	0.009	0.046154		Acetate/butyrate--CoA ligase AAE7, peroxisomal (EC 6.2.1.1) (EC 6.2.1.2) (AMP-binding protein 7) (AtAMPBP7) (Acetyl-CoA synthetase) (Acyl-activating enzyme 7) (Butyryl-CoA synthetase) (Protein ACETATE NON-UTILIZING 1)	6.2.1.1; 6.2.1.2	Q8VZF1	gluconeogenesis / glyoxylate cycle	gluconeogenesis / glyoxylate cycle	0.286515	0.917901			3398608±378158	2358732±516286	4800889±596003	5873814±776169	5778317±757678	9147784±1438972	8870927±2771883	9792158±582066	8084209±1503215	8154668±2284041	6093497±707717	10194652±2778495
Lus10029277	AT4G18950	8.518	0.000655	0.0021153	4.553	0.007	0.013009	2.765	0.021	0.060838		N/A			cell	cell organisation	0.415953	1.07389			681582±157277	652673±161080	1080287±99260	751221±192332	1014369±153150	1529129±257907	1162822±490130	1243114±191589	1188309±201719	1163403±570103	690772±86795	1234923±203137
Lus10037102	AT1G17890	6.721	0.003	0.0096885	37.453	7.83e-13	1.7139e-11	5.857	0.000111	0.0011032		Putative GDP-L-fucose synthase 2 (EC 1.1.1.271) (GDP-4-keto-6-deoxy-D-mannose-3,5-epimerase-4-reductase 2) (AtGER2)	1.1.1.271	Q9LMU0	cell wall	precursor synthesis	-0.257524	1.04929			16764209±1293288	15016148±1526084	16084267±648343	16569761±4341928	14185540±2164367	8352496±805249	6736300±1086554	7371002±893963	8210097±356535	8285595±3637367	12497782±3162248	6134677±2372487
Lus10005648	AT1G76150	22.897	8.73e-08	1.9206e-06	6.639	0.000732	0.0020705	2.991	0.014	0.063		Enoyl-CoA hydratase 2, peroxisomal (EC 4.2.1.119)	4.2.1.119	Q8VYI3	lipid metabolism	'exotics'(steroids, squalene etc)	-0.488905	1.19239			6627517±1716933	8482420±1408594	4157967±601366	7943846±1357808	8187963±688837	4804506±882409	4018146±1037664	5857743±313554	5090675±1320969	5927586±1644954	7908919±515875	4620445±2005031
Lus10006609	AT4G34670	13.059	2.74e-05	0.00013463	14.36	7.12e-07	3.3905e-06	6.606	3.47e-05	0.00057833		40S ribosomal protein S3a-2		Q42262	protein metabolism	protein synthesis	0.38302	1.01533			20267914±3060073	20741686±3422989	24765391±4784858	21206425±3458395	22487596±1908000	43288397±10237982	33615663±5207958	30097870±993418	34282534±3377268	21648973±1324068	25679323±2715948	23885342±6692481
Lus10040503	AT3G13110	7.484	0.001	0.0028286	2.474	0.072	0.081463	0.684	0.663	0.75693		Serine acetyltransferase 3, mitochondrial (AtSAT-3) (AtSERAT2;2) (SAT-m) (EC 2.3.1.30)	2.3.1.30	Q39218	amino acid metabolism	amino acid synthesis	0.404451	0.922685			1955745±149405	2999662±208798	3397344±347903	1758036±561210	1889547±652236	3589597±749918	2914522±2509451	3475179±329188	3707696±618181	2553420±517389	3034872±163274	3407848±793625
Lus10034038	AT5G19140	6.306	0.004	0.0096386	3.686	0.018	0.021951	2.683	0.025	0.060976		N/A			metal handling	metal handling	-0.362485	0.834734			1581791±285573	1808004±587792	885313±364316	1688513±371496	1943938±314167	997502±505455	1060280±496508	1331572±305402	745502±324988	1719783±317039	1135364±370277	1648014±699530
Lus10007031	AT1G12520	13.69	1.81e-05	0.00013714	5.138	0.004	0.0079596	2.397	0.041	0.093919		Copper chaperone for superoxide dismutase, chloroplastic/cytosolic (AtCCS) (Superoxide dismutase copper chaperone)		Q9LD47	Redox	dismutases and catalases	-0.512131	1.19592			1478292±264602	1619812±272765	1120857±241508	2408628±401830	1748639±246987	1178334±242036	1546963±141281	1440636±234840	1328200±473575	1472957±218086	1513826±455471	953199±588142
Lus10035683	AT1G31730	8.676	0.000583	0.0035257	5.471	0.002	0.0040816	2.746	0.022	0.066667		AP-4 complex subunit epsilon (AP-4 adaptor complex subunit epsilon) (Adaptor-related protein complex 4 subunit epsilon) (Epsilon subunit of AP-4) (Epsilon-adaptin)		Q8L7A9	cell	cell vesicle transport	-0.41847	1.07837			928815±160457	693387±103442	922170±175903	1170924±255039	1071820±165817	829877±89248	891521±162457	765634±110692	550963±250653	872138±153244	1007519±144081	492078±351551
Lus10042616	AT5G61750	5.434	0.007	0.024945	0.356	0.785	0.80555	1.266	0.29	0.46211		Germin-like protein subfamily 3 member 4		Q9FLT3	stress	abiotic stress	-0.101865	0.219472			3196011±316968	2444164±342631	3800277±540989	3333757±756109	2897224±415731	1968987±798577	3980234±2453745	1943733±415543	2644868±1247000	3761614±1909601	1871288±302182	2550684±1421331
Lus10015363	AT4G14570	4.527	0.016	0.029458	0.144	0.933	0.933	3.083	0.012	0.036369		Acylamino-acid-releasing enzyme (AARE) (EC 3.4.19.1) (Oxidized protein hydrolase) (OPH)	3.4.19.1	Q84LM4	protein metabolism	protein degradation	-0.150039	0.508615			5579468±1291650	7181648±952814	6621413±1321615	7752283±2533820	7364762±624094	4170933±1903508	6006602±809471	7022247±366949	7863329±1113185	4794938±1161440	9828615±4293022	5436799±3118682
Lus10008133	AT3G14130	4.976	0.011	0.020743	5.983	0.001	0.0018165	1.281	0.283	0.396		Peroxisomal (S)-2-hydroxyacid oxidase GLO4 (EC 1.1.3.15) (Glycolate oxidase 4) (AtGLO4) (GOX 4) (lHAOX1)	1.1.3.15	Q9LJH5	Photosynthesis	photorespiration	0.247269	0.785136			5935821±1026158	5285497±814372	5659358±590937	6540530±881842	5523848±744898	6870423±1621647	7121974±2563766	5548908±938595	7579075±969725	9796630±4068740	5987478±347756	12293710±5877325
Lus10026835	AT5G16450	10.605	0.000145	0.00053704	22.663	2.1e-09	2.4706e-08	2.13	0.066	0.14194		Putative 4-hydroxy-4-methyl-2-oxoglutarate aldolase 2 (HMG aldolase 2) (EC 4.1.3.17) (Oxaloacetate decarboxylase) (OAA decarboxylase) (EC 4.1.1.112) (Regulator of ribonuclease activity homolog 2) (RraA-like protein 2)	4.1.1.112; 4.1.3.17	Q9FFE0	C1-metabolism	C1-metabolism	-0.281616	0.751747			21044561±1752198	21968398±1876240	18358617±918250	13749663±907237	16890098±542297	14549563±3948078	15251493±3535674	17632062±1706346	16230512±1138728	12827919±3465714	16342350±2768319	7957107±3491200
Lus10013376	AT5G06570	9.263	0.000378	0.0019895	15.097	4.01e-07	2.5871e-06	2.076	0.073	0.1587		Probable carboxylesterase 15 (AtCXE15) (EC 3.1.1.1)	3.1.1.1	Q9FG13	not assigned	not assigned	-0.404612	0.99508			3201440±494340	2866841±365814	2799004±317839	2773645±534710	2745641±621849	1350265±454447	2659245±178307	2847509±486240	2424889±471699	1821619±417083	1942062±307481	1407283±759112
Lus10027503	AT4G25630	23.334	6.95e-08	6.8457e-07	16.746	1.16e-07	1.0387e-06	2.966	0.015	0.045462		rRNA 2'-O-methyltransferase fibrillarin 2 (AtFib2) (EC 2.1.1.-) (Fibrillarin-like protein 2) (Histone-glutamine methyltransferase)	2.1.1.-	Q94AH9	protein metabolism	protein synthesis	-0.540803	1.18468			30028963±3027309	27352914±5678608	14613382±2975215	16598954±3342579	14024304±2979157	9563066±2277600	18712567±3928736	20280262±2520492	17322864±3767213	20330680±3930320	21871384±3056277	12089360±5579528
Lus10010976	AT3G17940	6.877	0.002	0.0090909	4.107	0.011	0.021359	1.192	0.326	0.5216		N/A			minor CHO metabolism	minor CHO metabolism	-0.430038	0.965726			1220784±296587	1231882±313084	950545±360051	1306785±282476	1439463±183392	967800±222206	1108241±141973	1196552±437277	919175±423276	1219787±241778	712926±216256	591360±200796
Lus10030923	AT5G13870	5.897	0.005	0.012048	10.864	1.32e-05	4.3279e-05	1.362	0.248	0.36204		Probable xyloglucan endotransglucosylase/hydrolase protein 5 (At-XTH5) (XTH-5) (EC 2.4.1.207)	2.4.1.207	Q9XIW1	cell wall	modification	-0.33126	0.892613			13445757±1887000	11003287±1870469	10462372±1120163	19694888±2250275	18440002±1384926	13849177±5111049	18457226±5784664	16426681±3888419	18470413±5540946	15623756±1491402	12897159±3090990	7558207±3738311
Lus10026171	AT5G07030	6.879	0.002	0.0075472	23.955	9.47e-10	1.1838e-08	2.693	0.024	0.075		N/A			RNA	RNA regulation of transcription	0.199497	0.788256			5821213±2200826	3713402±1143182	7681230±1457729	3465989±901045	2644216±550668	4657692±1719860	5891810±1348965	6409423±1375784	6890716±1075534	3670145±1385390	1857659±220736	2100840±1020085
Lus10001695	AT3G55360	6.84	0.002	0.0084255	3.516	0.022	0.037231	2.34	0.045	0.10607		Very-long-chain enoyl-CoA reductase (EC 1.3.1.93) (Enoyl-CoA reductase) (AtECR) (Protein ECERIFERUM 10) (Synaptic glycoprotein SC2-like protein)	1.3.1.93	Q9M2U2	lipid metabolism	'exotics' (steroids, squalene etc)	-0.336213	0.796587			1067699±207192	1106890±428237	908757±255302	1383672±316380	1762107±157728	1078972±217404	2050429±999274	1415596±268605	1148727±329573	2542017±1075753	1251461±287301	1227196±513448
Lus10031611	AT5G26667	6.11	0.004	0.0096386	6.798	0.000622	0.0011519	2.354	0.044	0.096703		UMP-CMP kinase 3 (EC 2.7.4.14) (Deoxycytidylate kinase) (CK) (dCMP kinase) (Uridine monophosphate/cytidine monophosphate kinase) (UMP/CMP kinase) (UMP/CMPK)	2.7.4.14	O04905	nucleotide metabolism	nucleotide metabolism phosphotransfer and pyrophosphatases	-0.359715	1.02691			2662082±136698	2211143±222193	2375435±211914	2954938±349408	2871885±488995	2247460±1009015	1849399±569430	1863925±522388	1861556±303398	2630732±370341	2592641±214052	1269097±786642
Lus10032269	AT1G22270	7.795	0.001	0.003717	6.777	0.000636	0.0016931	2.259	0.052	0.11107		Multifunctional methyltransferase subunit TRM112 homolog A (Multifunctional methyltransferase subunit TRM112-like protein At1g22270) (Protein SMALL ORGAN 2) (tRNA methyltransferase 112 homolog A) (AtTRM112a)		Q8LFJ5	not assigned	not assigned	-0.38088	0.975955			1336556±110454	1347450±174228	1222141±189679	1412670±263040	1910544±157697	1381857±138529	1342191±349094	1221619±148476	1139432±182739	1245745±554930	1373522±168446	659432±346095
Lus10002520	AT3G27570	21.272	2.07e-07	3.7636e-06	5.321	0.003	0.0069767	3.516	0.006	0.033333		N/A			not assigned	not assigned	0.581324	1.29492			1227283±146259	1447684±120699	2154492±291935	1301779±332312	1444741±392252	2304986±257036	1460305±544444	700289±201114	1296782±179052	1182679±134580	1471819±247860	2126589±710301
Lus10015049	AT5G02790	109.06	5.83e-19	3.8867e-17	3.092	0.035	0.056452	3.732	0.004	0.02		Glutathione S-transferase L3 (AtGSTL3) (EC 2.5.1.18) (GST class-lambda member 3)	2.5.1.18	Q9LZ06	misc	glutathione S transferases	0.807528	1.72289			27372673±2292468	36973483±1021570	56410279±4767558	34127766±5119702	41951929±1118126	63655218±3630973	29199200±4469623	41620884±1120699	61216284±2974948	34376681±5379815	46461178±7448734	48828271±11949307
Lus10005394	>Lus10005394 MVPRPKTGRTVREKAATSEILVVEGIEIQGDRVVNFDVVVNDDPDNPSGPSRAEWAGNFLNIPHVHEHGGKKFVADLRMDITDLLADIGAENDTEVRVTLVPRNSDGPLSIAGVRIELSS	44.932	6.79e-12	6.6542e-10	42.672	7.98e-14	2.6068e-12	1.018	0.424	0.58252		N/A			#N/A	#N/A	-0.564674	1.42914			8502657±1391653	6700511±752027	4051276±594611	11043446±1168528	9584924±677609	5893003±1147681	13591671±2542161	12832866±1941809	9021281±1228935	8470619±674616	6675684±997098	5530616±1063960
Lus10038309	>Lus10038309 MSVSPVTGAIFGGPHYSLSPSLHVNPKFPQLSAFRSKTRPLRVTKISCTASKGNQDDEKVPTSRRDLLIGMGGLYGAVGSSSLSSDGAVYAAPVPPPDLTKCTVTSVGPESVQCCPPFNGQNKITDFKLPSSREQVRIRPAAHLVNKSYIQKYERAIQLMKSLPDDDPRSFKQQANIHCAYCNGAYIQTGFPDARFEVHSSWLFFPFHRFYLHFFERILGKLIGDPTFALPYWNWDNPPGMSIPSFFMNPNSPLHDPIRNPDHQESVLLDMDWSDEVDSSSPEEQYKTNLSLMHTQMVTGASKASLFFGSALKAGDNVTQMSSQGTIEATPHGIVHVWMGDWTNQPNGENMGTLYSAARDPIFYSHHANVDRMWNLWKTVGPNRKD…	15.602	5.43e-06	5.9127e-05	47.955	9.61e-15	3.7671e-13	6.46	4.34e-05	0.00094516		N/A			#N/A	#N/A	0.203642	0.800888			548498±133678	649345±115845	913099±291028	1050174±152392	2013532±330371	2205258±283268	1538312±207480	2391993±391448	2699290±301843	1383072±323256	1321134±416089	904977±657677
Lus10036566	AT3G61140	21.484	1.84e-07	3.036e-06	4.749	0.005	0.010421	3.52	0.006	0.025826		COP9 signalosome complex subunit 1 (CSN complex subunit 1) (Constitutive photomorphogenesis protein 11) (Protein FUSCA 6)		P45432	light signaling	light signaling	0.549097	1.26865			3766407±474785	4839384±970475	6044121±723037	3485548±128093	3823597±774130	7319743±1302214	5167439±1874962	4602972±1575862	7341202±662031	2881733±397392	5126273±910666	4284348±1586724
Lus10042416	AT4G31860	16.544	3.06e-06	2.3538e-05	1.588	0.204	0.2125	2.275	0.051	0.11591		Probable protein phosphatase 2C 60 (AtPP2C60) (EC 3.1.3.16)	3.1.3.16	Q9SZ53	protein metabolism	protein handling	-0.55947	1.30573			1818646±196555	1981293±190008	1630236±139550	2202076±265570	2233964±224298	1469314±303439	1851137±424692	1950890±186325	1750622±247159	1857949±666585	2201335±325842	1048189±254848
Lus10005393	>Lus10005393 MASLNAVVSSSPSTNVYRKPSQLSAPTKKPTFALPTPNKSRLTVTCKSSSSSSSNVDPMMNESAASRRDVLLGLGAGLYGASALVDPFSTAFARPIDGPSMDVCKLATATPGSRIEIQCCPPAFAGREFKNYQFPDSSKPMRMRRPAHLAMQDKVWLDKYKLAIQRMKCLPADDPRSFVQQARVHCAYCNGSYVQANNVEKGLQVHYSWFFLPFHRMYLHFYERILGSLIDDPSFALPFWNWDHEDGMDIPSMFVDPESSIYDGLRNKKHLPPNKPLDLYWDREVENKPTPEIVEANYGMIYNRMVSGAKRRLEFFGGKYRANQDTPDRSMSGQSELLHNMAHLWVGTPQPRGGTDLGEDMGNFYSAGRDPLFYVHHGNVDRLWNV…	18.234	1.13e-06	1.0311e-05	4.067	0.012	0.0219	1.287	0.28	0.41026		N/A			#N/A	#N/A	-0.509075	1.10737			73012615±8819119	54258835±2470912	37267382±4586792	85366835±6656746	70226656±5783441	54145410±22793518	97867404±42088557	59308888±5958825	46522526±6354626	57765131±8579912	53178258±5996536	44940432±14361677
Lus10016220	>Lus10016220 MATTLSTPSTAAIPAPSLVLAPPTPAYGFQPGGASGGGGNGGRTETEYGSGYGRKQEPESEYGSGYVRKQESESEYGSGYGRKQETEPEYGSGYGRKQESESEYGSGYGRKQETESEYGSGYGRKQESESEYGSGYGRKQETESEYGSGYGRKQETEPEYGSGYGRKQESESEYGSGYGRKQETEPEYGSGYGRKQESESEYGSGYGRKQETESEYGSGYGRKQESESEYGSGYGRRQEPESEYGSGYGRRQESEYGSEEYGRKPAEPEYGSGYGRNQESQYGRRTETEYEGGGNEYGRRKQGYGEEEGAGGYGRRQEETTEYGSGGGYRRSEEVYEKPSHGRRKDDDEDNEESSRSKYGHGGDDEEGYGRKKYGDGDSDEEDEEK…	14.8	8.94e-06	7.2513e-05	31.293	1.56e-11	2.2776e-10	3.112	0.011	0.047235		N/A			#N/A	#N/A	-0.418064	1.20425			15828994±634370	14666478±894299	14635276±1608486	17314520±1582838	14015511±2324428	13952023±1797510	23006415±2140782	23815781±3082147	17562530±2743764	14574074±4098156	15204377±815680	7222418±4402164
Lus10031360	AT3G02720	7.841	0.001	0.00495	2.382	0.081	0.1215	1.464	0.21	0.35845		Protein DJ-1 homolog D (AtDJ1D) (Lactoylglutathione lyase DJ1D) (EC 4.4.1.5)	4.4.1.5	Q9M8R4	not assigned	not assigned	0.37587	0.906914			503404±227608	779924±246206	838095±220330	456438±135984	881834±313182	962058±159314	675644±398168	679318±167745	1308273±115886	538918±316600	590361±312245	616931±546766
Lus10012830	AT1G26850	6.28	0.004	0.013793	7.224	0.000404	0.00097349	1.067	0.395	0.53741		Probable methyltransferase PMT2 (EC 2.1.1.-)	2.1.1.-	B9DFI7	stress	abiotic stress	0.318077	0.928615			6817519±1285439	7660050±1491459	10832084±1552129	8030817±610019	13732211±2512243	13238616±2658294	5304737±1389052	3688137±490057	7774723±2484429	5673925±785213	8796534±2089551	9698456±9739256
Lus10040328	AT2G39420	4.801	0.012	0.031421	16.166	1.78e-07	1.4759e-06	1.864	0.106	0.22204		N/A			not assigned	not assigned	-0.254065	0.951934			2446052±575269	1747855±651137	1788839±850149	2259011±937194	1869035±732772	1070919±689124	805242±510910	844990±498799	579745±369935	2163072±319103	3137809±343463	1876258±607645
Lus10002843	AT3G52960	16.924	2.44e-06	1.7167e-05	8.908	7.85e-05	0.00022742	5.828	0.000116	0.0012442		Peroxiredoxin-2E, chloroplastic (EC 1.11.1.25) (Glutaredoxin-dependent peroxiredoxin) (Peroxiredoxin IIE) (Thioredoxin peroxidase 2E)	1.11.1.25	Q949U7	Redox	peroxiredoxin	-0.33028	0.93071			18012886±1757126	22061079±3109383	10449431±1889190	13211559±1600340	15978008±3330811	12528559±4038335	10113411±2201445	11749848±1979724	14015548±1199938	16353210±3173764	21691447±2740986	11740457±4681306
Lus10000426	AT1G06620	6.262	0.004	0.013655	4.544	0.007	0.011361	1.703	0.14	0.26913		1-aminocyclopropane-1-carboxylate oxidase homolog 1		Q84MB3	Redox	ascorbate and glutathione	0.377672	0.840849			1699791±196669	1940774±404387	1896652±457955	2841814±555672	3136553±642309	3115298±1282087	2516811±764163	2519693±311499	4796494±1321737	1801820±699217	2038478±445863	3809655±2697109
Lus10013806	AT5G03290	14.368	1.17e-05	0.00010174	6.088	0.001	0.0025974	1.913	0.097	0.194		Isocitrate dehydrogenase [NAD] catalytic subunit 5, mitochondrial (EC 1.1.1.41) (IDH-V) (Isocitric dehydrogenase 5) (NAD(+)-specific ICDH 5)	1.1.1.41	Q945K7	TCA / org transformation	other organic acid transformatons	0.479187	1.12497			1143863±208382	1020659±157088	1432187±150037	1012886±259306	949524±258949	2008489±312963	1157404±323563	1304412±416504	1935199±587187	774619±303481	911689±283439	980695±576321
Lus10026753	AT5G21105	7.928	0.001	0.0030769	6.402	0.000934	0.0015966	1.906	0.098	0.17193		N/A			Redox	ascorbate and glutathione	-0.419685	1.03785			5249580±288969	4443398±347008	3156706±536646	5908649±865650	5015564±943769	3443759±562883	7101905±2328013	7183156±623235	3380584±568408	3198807±687602	3121447±680289	3635702±4189307
Lus10035483	AT1G01620	7.142	0.002	0.0077647	8.8	8.69e-05	0.00024937	2.668	0.025	0.077344		Aquaporin PIP1-3 (AtPIP1;3) (Plasma membrane intrinsic protein 1c) (PIP1c) (Transmembrane protein B) (TMP-B)		Q08733	transport	transport	-0.354353	0.835933			12146161±2029131	9799809±3054826	9120957±1003025	18488882±2029469	16916676±2163756	8684327±3251888	15041988±2905460	18378558±1407799	11997913±2294264	19388725±3893643	15449327±5056467	17656617±7618793
Lus10018705	AT4G24220	5.659	0.006	0.013906	18.606	3.07e-08	3.2972e-07	5.284	0.000278	0.0017114		3-oxo-Delta(4,5)-steroid 5-beta-reductase (EC 1.3.1.3) (Delta(4)-3-oxosteroid 5-beta-reductase) (Delta-4,5-steroid 5-beta-reductase) (At5beta-StR) (Progesterone 5-beta-reductase) (5beta-POR) (Protein VEIN PATTERNING 1)	1.3.1.3	Q9STX2	cell development	unspecified	-0.212945	0.925289			4016859±647060	3376612±366841	4188191±518010	7172299±1267882	5511951±456193	3367949±1430173	3285374±2075217	1895459±292205	2703368±327716	3853202±338800	4748511±533964	4013639±771416
Lus10042261	AT2G30140	8.607	0.000614	0.0034559	1.475	0.233	0.29424	0.374	0.892	0.90579		UDP-glycosyltransferase 87A2 (EC 2.4.1.-)	2.4.1.-	O64733	misc	UDP glucosyl and glucoronyl transferases	0.455051	0.998472			2033559±1140989	2674291±819013	3552226±209109	2409618±901343	2892207±222667	3650011±866208	2824041±1006214	3238284±947932	3567293±930249	1682879±689554	2093758±1068322	3599845±1670214
Lus10031705	AT5G62300	5.604	0.006	0.02352	6.25	0.001	0.0022529	1.507	0.195	0.3557		40S ribosomal protein S20-1		P49200	protein metabolism	protein synthesis	-0.367055	0.896766			1435944±150552	1448664±119544	1077824±179995	1298472±162864	1036500±525881	1158270±81923	1698877±620824	1877380±614389	1543349±127749	1451718±287118	1527255±180030	713746±303450
Lus10006270	AT2G27710	8.25	0.000801	0.0043832	5.457	0.003	0.0060306	2.394	0.041	0.1524		60S acidic ribosomal protein P2-2		Q9SLF7	protein metabolism	protein synthesis	-0.22543	0.669754			10844760±1001622	10558730±1242972	8428031±1494073	12848380±2379360	8809579±1543035	7032799±1799294	12316330±2360394	7455206±1186330	5752909±1040250	13769641±2240972	10194635±1279300	15015290±8182439
Lus10024411	AT5G37830	22.873	8.84e-08	9.8222e-07	21.144	5.54e-09	4.6167e-08	6.688	3.07e-05	0.00038375		5-oxoprolinase 1 (EC 3.5.2.9) (5-oxo-L-prolinase) (5-OPase) (Protein OXOPROLINASE 1) (Pyroglutamase)	3.5.2.9	Q9FIZ7	Redox	ascorbate and glutathione	0.45394	1.16634			4566714±520812	4531871±413997	6954263±1131384	4648483±632567	4281973±333233	9168153±2627987	6716496±1074105	7870096±1056054	10080353±781756	4916386±799698	5713420±535393	4266940±1443244
Lus10011128	AT2G37410	13.972	1.51e-05	0.00014309	4.414	0.008	0.014741	6.377	4.93e-05	0.00089188		Mitochondrial import inner membrane translocase subunit TIM17-2		Q9SP35	protein metabolism	protein handling	0.418063	0.929682			1057304±124972	2041632±246845	1958588±188775	1220211±264749	1780701±611697	1129550±255387	1337865±657961	1235740±180714	2646313±217882	1008567±289782	970913±138068	1772587±754751
Lus10003523	AT1G11840	12.981	2.88e-05	0.00021013	3.917	0.014	0.024193	5.003	0.00044	0.0034672		Lactoylglutathione lyase GLX1 (EC 4.4.1.5) (Glyoxalase I) (AtGLX1) (GlyI)	4.4.1.5	O65398	Biodegradation of Xenobiotics	lactoylglutathione lyase	0.175757	0.543389			9624549±1523622	13305172±2185703	13676942±736373	8516512±2702291	10443671±2207763	9061669±1196482	6397535±1011084	10063478±1007970	13700212±2235069	9374116±3529229	14456542±2864284	8108780±2540043
Lus10042614	AT5G23535	7.773	0.001	0.0030769	2.078	0.115	0.12432	2.5	0.034	0.08		N/A			protein metabolism	protein synthesis	0.382527	0.850346			652522±86477	784404±147151	876503±75334	581605±122768	455084±140698	975768±124694	851693±365009	641020±190333	997878±189158	766299±141566	687320±59665	683987±232920
Lus10029985	AT1G72420	10.981	0.000111	0.00078493	6.817	0.00061	0.0017504	2.147	0.064	0.176		N/A			protein metabolism	protein handling	0.460395	1.0414			602135±62756	567825±102875	1217626±450559	529388±145828	583585±120327	661541±163577	321836±166980	364608±186236	624179±117757	581656±250428	450279±112060	642216±252708
Lus10027906	AT4G33650	4.846	0.012	0.025532	0.857	0.47	0.47236	1.155	0.345	0.46133		Dynamin-related protein 3A (Dynamin-like protein 2) (Dynamin-like protein 2a)		Q8S944	misc	dynamin	0.377033	0.839375			5598281±1358293	5402141±965900	6484840±525231	5965374±1151728	5231573±1446355	7422403±1299688	6227858±2464521	7667406±782909	7591687±848921	4462867±491198	5641884±1464276	9570566±6128192
Lus10040611	AT2G32670	6.569	0.003	0.011056	2.517	0.069	0.092154	9.069	1.04e-06	6.1358e-05		Vesicle-associated membrane protein 725 (AtVAMP725)		O48850	cell	cell vesicle transport	-0.282652	0.612908			6373693±555372	7203871±1379137	7401804±334627	6707094±764021	7919575±1104480	5398731±2178451	6792463±583862	6459419±2195783	6731064±1087736	11784788±1000002	6266987±550054	5488980±1891646
Lus10006972	AT4G30210	5.062	0.01	0.019505	1.969	0.131	0.14026	1.284	0.282	0.39681		NADPH--cytochrome P450 reductase 2 (CPR 2) (P450R 2) (EC 1.6.2.4)	1.6.2.4	Q9SUM3	misc	cytochrome P450	0.335464	0.803053			1424200±764264	2488921±756314	2034439±357077	1017807±198222	1420738±351089	1531252±521194	1247757±828662	1137175±377708	2443547±703618	1331136±1004326	1705489±572300	1966588±1058705
Lus10014562	AT5G40490	20.316	3.48e-07	3.3143e-06	2.71	0.055	0.061111	1.536	0.186	0.27353		N/A			RNA	RNA RNA binding	-0.536564	1.16919			2196484±550720	1572587±362438	1083854±183449	2311809±629136	1353235±409443	1075629±243293	1446402±271995	1380161±372400	1122383±318323	1685412±313820	1228381±264473	943472±494063
Lus10039691	AT1G54690	38.187	8.57e-11	2.8424e-09	16.913	1.03e-07	9.3168e-07	6.694	3.04e-05	0.00046535		Probable histone H2AXb (HTA3)		Q9S9K7	DNA	DNA synthesis/chromatin structure	-0.590495	1.32955			12777829±395914	12197860±952932	5935438±466209	17174749±2088084	18232860±1329879	9261567±1484408	14649107±764872	11859894±977411	13361139±3716458	15636564±2764654	16130766±1722933	11971518±1755613
Lus10003994	AT5G02790	8.745	0.000554	0.0026381	3.036	0.038	0.0608	1.637	0.157	0.27069		Glutathione S-transferase L3 (AtGSTL3) (EC 2.5.1.18) (GST class-lambda member 3)	2.5.1.18	Q9LZ06	misc	glutathione S transferases	-0.408883	1.06843			2179286±252792	1966926±523582	1926699±498375	3318516±1059777	2363733±825903	1540919±530456	1910047±489780	1586214±493805	1608820±250453	2674825±962461	2320675±380503	1379444±680154
Lus10002172	AT4G28440	13.808	1.68e-05	9.85e-05	15.976	2.05e-07	1.6827e-06	5.424	0.000221	0.0015013		Uncharacterized protein At4g28440		O49453	DNA	DNA unspecified	0.302693	0.920846			8627243±350867	9101532±1716467	12024533±1783364	8793921±1341793	12708942±2466535	18943727±1271450	13008805±3674802	18261222±1062025	17824368±2440761	11302489±4072597	13281490±2144260	9479578±3729096
Lus10032035	AT5G67400	31.732	1.27e-09	4.1487e-08	11.296	9.01e-06	3.6791e-05	1.851	0.108	0.21382		Peroxidase 73 (Atperox P73) (EC 1.11.1.7) (ATP10a) (PRXR11)	1.11.1.7	Q43873	misc	peroxidases	-0.577923	1.32082			16514480±1104806	11499286±1762584	12103082±938198	15794195±2715217	12461548±2537617	7330480±1468097	11898093±1879804	11239632±2163265	6494268±1664828	17567960±2079429	15096519±999178	11545477±4601366
Lus10042787	AT1G77120	9.52	0.000314	0.0019429	1.682	0.183	0.24156	1.472	0.207	0.3795		Alcohol dehydrogenase class-P (AtADH) (EC 1.1.1.1)	1.1.1.1	P06525	fermentation	ADH	-0.461901	1.01445			59419152±16224777	60667191±8667943	45158155±37001816	59859628±10294819	62123119±6675711	30866794±6054574	57242043±6724235	44544375±9677936	26564443±6882918	53066986±10796764	50139686±5768457	50874018±7280239
Lus10009441	AT4G09510	8.264	0.000793	0.002441	2.323	0.086	0.093088	1.627	0.159	0.25887		Alkaline/neutral invertase CINV2 (EC 3.2.1.26) (Alkaline/neutral invertase I) (A/N-INVI) (Cytosolic invertase 2)	3.2.1.26	Q67XD9	starch/sucrose metabolism	starch/sucrose degradation	-0.466666	1.12192			2104512±196724	1779553±142345	1613801±361725	2384832±210943	2293975±242680	1716364±368088	1741834±491027	1642450±399372	1637036±141445	2295363±1033925	2227970±183791	1065145±765122
Lus10019214	AT5G23570	6.085	0.004	0.0096386	1.248	0.302	0.31623	2.755	0.022	0.055696		Protein SUPPRESSOR OF GENE SILENCING 3 (AtSGS3)		Q9LDX1	RNA	RNA regulation of transcription	0.38223	0.903733			1157127±397321	606924±175141	1313246±217286	912189±159818	954139±246563	1821463±598068	803338±182399	1304935±322177	1081601±523569	1132449±285744	1272366±353548	1396392±651291
Lus10009210	AT3G15260	8.237	0.000809	0.0048882	2.058	0.118	0.17612	3.012	0.014	0.058333		Probable protein phosphatase 2C 39 (AtPP2C39) (EC 3.1.3.16)	3.1.3.16	Q9LDA7	protein metabolism	protein handling	-0.406398	1.05257			5321775±341439	5764600±573153	5081787±293302	6417965±624500	7481177±1090981	3905739±1225772	4764471±1313901	4538339±1071023	5210417±1535302	5415373±2039854	6498252±386106	2994807±2499305
Lus10005655	>Lus10005655 MAMELGATHCINSEKLPEGVTPSQAVRKLTPKEVGVDASIESSGYDVFMNEAMKAAIHGKAKTVITGEGIYENDRIFFDFKDFLFGGNVVGNVTGRVRIHSDFPGLLRKAQEPVIRAGMDKILGYDAATMKCKYEVDIREGTPALLKALEEVENVDCVKLVIKLNDY	6.455	0.003	0.0099545	8.837	8.39e-05	0.00023557	0.998	0.437	0.58002		N/A			#N/A	#N/A	-0.337766	0.967706			170596081±27672782	146054890±66591121	132559915±27474046	184367686±41304835	181964608±80436023	108756179±21091732	209367470±34457827	179720238±51887665	96349421±26008795	243479332±76637491	250146702±33998704	234062006±70505346
Lus10026849	AT1G08450	9.261	0.000379	0.0018303	0.721	0.544	0.5791	9.695	4.54e-07	1.4982e-05		Calreticulin-3 (Protein PRIORITY IN SWEET LIFE 1)		O04153	signalling	calcium	-0.371628	0.988511			10969971±838970	9944387±1378224	12750641±1507502	12706009±1443345	14781213±1254522	6786175±1917908	14773711±3119764	9537452±1069159	12129763±1835583	12822541±3087963	13627889±1103578	8969670±1887527
Lus10024386	AT3G09300	14.371	1.17e-05	7.4729e-05	8.666	9.88e-05	0.00025406	0.844	0.542	0.63879		Oxysterol-binding protein-related protein 3B (OSBP-related protein 3B)		Q9SR33	cell	cell vesicle transport	-0.447917	1.12423			45114413±4106636	41117142±3876193	37986761±2872022	47196065±4870640	32009719±10817039	27301017±2938607	44909155±12768011	32662841±2082247	31483801±6298258	33000184±15477090	26943684±8578782	15104876±8791686
Lus10037761	AT3G17020	8.1	0.000897	0.005	9.334	5.26e-05	0.00023378	0.653	0.688	0.8		N/A			stress	abiotic stress	0.308714	0.885794			2228885±633811	3151048±324024	3941032±622327	3417657±661660	5166539±2807806	5570420±2044211	2050539±578940	3377792±768671	4486343±541815	1840606±726988	2228306±473183	2168448±1941478
Lus10000692	AT2G22240	34.645	3.62e-10	1.7828e-08	1.165	0.333	0.39519	7.02	1.86e-05	0.00045802		Inositol-3-phosphate synthase isozyme 2 (AtIPS2) (MIP synthase 2) (EC 5.5.1.4) (Myo-inositol 1-phosphate synthase 2) (AtMIPS 2) (MI-1-P synthase 2)	5.5.1.4	Q38862	minor CHO metabolism	minor CHO metabolism	-0.645578	1.45339			62150382±3473413	62684335±4436987	28617341±3270414	46129377±4055700	56380155±6754146	42105729±10228462	49241433±4363632	51159507±6739708	40916310±6538968	54003532±2995440	50174006±8275707	44016110±6303075
Lus10029322	AT5G39570	5.881	0.005	0.011628	4.809	0.005	0.0071942	0.881	0.516	0.56393		Uncharacterized protein At5g39570		Q9FKA5	not assigned	not assigned	-0.338866	0.885391			765709±153277	919257±160883	676752±198408	955849±258628	1071797±350074	532943±190206	1071160±484237	1039243±336988	852477±102798	392558±456229	862427±73692	417557±338861
Lus10012988	AT1G60070	4.977	0.011	0.031271	1.922	0.138	0.17492	3.047	0.013	0.04975		AP-1 complex subunit gamma-2 (Adaptor protein complex AP-1 large subunit gamma-2) (Adaptor-related protein complex 1 subunit gamma-2) (Clathrin assembly protein complex 1 gamma-2 large chain) (Gamma-adaptin 2)		Q9ZUI6	cell	cell vesicle transport	0.297933	0.792808			2034389±348659	1988962±312082	2389027±481577	2184182±299612	2304536±264376	2277013±465504	1254410±429569	1751090±326081	2755867±824172	1892769±212541	2096229±229380	1829521±723669
Lus10007308	AT4G18810	7.974	0.000987	0.0028971	4.411	0.008	0.014327	1.836	0.111	0.21438		N/A			light signaling	light signaling	0.42513	0.950811			462720±88686	776196±278722	1017251±154016	1001585±226732	1054397±423353	1020485±399304	684685±250476	515139±84325	898601±148648	672614±191345	867996±237143	1376130±457022
Lus10016837	AT3G16850	6.58	0.003	0.012245	5.151	0.004	0.0089888	1.009	0.43	0.6		N/A			cell wall	degradation	-0.415173	0.971422			815878±326761	541501±134752	371058±180781	900000±432474	1116300±172221	639223±286159	989228±203231	873491±323631	818909±225403	684675±167552	789680±182194	360378±322083
Lus10039931	AT4G33250	12.185	4.89e-05	0.00036071	85.857	9.92e-20	6.6133e-18	4.656	0.000784	0.0037333		Eukaryotic translation initiation factor 3 subunit K (eIF3k) (eIF-3 p25)		Q9SZA3	protein metabolism	protein synthesis	0.214208	1.03131			1236235±132572	1424138±163406	1310224±268720	1377601±251227	1808594±631030	3033712±940570	4257283±1778205	5927680±870597	7949913±1064919	1591931±341773	1714992±382719	1634087±1098830
Lus10013032	AT1G60810	15.605	5.42e-06	6.3446e-05	1.231	0.308	0.35429	6.705	2.99e-05	0.00046535		ATP-citrate synthase alpha chain protein 2 (ATP-citrate synthase A-2) (EC 2.3.3.8) (ATP-citrate lyase A-2) (Citrate cleavage enzyme A-2)	2.3.3.8	O22718	TCA / org transformation	other organic acid transformatons	-0.34258	0.739938			9709879±762721	8918407±349719	7051634±561746	10412026±770867	6498393±507109	6421134±338404	9638616±1586857	8199277±324295	4373481±266279	8332344±1527161	5974467±608484	9941062±4404074
Lus10038052	AT4G01870	34.352	4.1e-10	6.7308e-09	6.435	0.000903	0.0017271	2.244	0.054	0.11317		N/A			not assigned	not assigned	0.67607	1.45513			12265891±1366584	15026422±1413638	27180197±4119300	11288207±1498020	16549552±1372229	22543677±3713301	12749581±1892303	16863608±2080606	19879066±594567	19926452±4715124	20571706±1859390	25109413±8468774
Lus10040718	AT2G29530	11.93	5.81e-05	0.0004769	11.178	9.98e-06	4.522e-05	3.623	0.005	0.032833		Mitochondrial import inner membrane translocase subunit TIM10		Q9ZW33	protein metabolism	protein handling	-0.374468	0.800225			1409026±208269	1265791±286247	889322±97523	1503323±400253	2044635±316740	1672107±637253	1482949±578857	1905244±195991	1445818±251436	2477350±629707	2614696±250018	1179561±251063
Lus10030435	AT1G14000	4.637	0.014	0.034049	3.781	0.016	0.027409	3.19	0.01	0.036481		N/A			protein metabolism	protein handling	0.281411	0.700369			1701784±348290	1648218±246641	1718828±182904	1823357±299161	1414038±411951	2429713±486847	1446668±313090	1310757±346848	2044906±308915	809970±359414	1796766±351973	1351466±1006546
Lus10039018	AT1G78780	5.868	0.005	0.015152	5.509	0.002	0.0045455	1.605	0.165	0.27833		N/A			stress	biotic stress	-0.317333	0.928658			5064868±937075	3790206±888578	4783160±1026288	6066879±1531583	4070030±666947	3844045±1896936	3768073±921193	3324595±1216770	2850067±676159	3862848±2229038	3928823±422857	1770999±644666
Lus10006080	AT1G72020	74.27	1.07e-15	1.0593e-13	1.404	0.253	0.30975	1.769	0.125	0.2633		N/A			not assigned	not assigned	-0.836377	1.76975			4297319±416308	4616963±422095	2080605±194825	4170826±406646	3632861±248577	1966656±128400	3930769±1047412	4171225±434630	2772653±463544	4069157±699854	4262314±202281	1987511±719231
Lus10009099	AT3G51730	26.992	1.12e-08	1.576e-07	8.819	8.53e-05	0.00024354	3.573	0.005	0.0197		N/A			not assigned	not assigned	-0.566181	1.252			2643083±325484	2302849±124535	2391256±315554	2670286±287192	2074865±233113	1428679±258585	3386684±546137	2301535±551958	1746911±456036	2022147±399275	2211137±323609	995968±784276
Lus10029026	AT2G40660	7.74	0.001	0.0046279	3.991	0.013	0.021739	2.537	0.032	0.095045		N/A			protein metabolism	protein handling	0.38899	0.902036			3711648±210099	3531490±409168	4556718±369377	4189525±773614	2948082±595942	4080044±183270	3863010±429591	3593192±724025	4131367±464883	4378101±507923	3612372±616886	8023973±4225784
Lus10034626	AT3G51680	9.731	0.00027	0.0010036	6.269	0.001	0.0017281	3.422	0.007	0.024625		Short-chain dehydrogenase reductase 2a (AtSDR2a) (EC 1.1.1.-)	1.1.1.-	Q9SCU0	misc	short chain dehydrogenase/reductase (SDR)	0.428626	1.01272			1949407±538734	1770677±419721	3933961±855081	1357738±440300	1269042±251059	2226346±763898	1497717±519067	1233869±181484	2152636±403388	1811830±858550	1812274±1191028	1416720±512526
Lus10041843	AT4G35770	9.634	0.000289	0.00099655	0.917	0.439	0.44343	2.768	0.021	0.064615		Rhodanese-like domain-containing protein 15, chloroplastic (Protein DARK INDUCIBLE 1) (Senescence-associated protein 1) (AtSEN1) (Sulfurtransferase 15) (AtStr15)		Q38853	cell development	unspecified	-0.305294	0.803675			2030703±367795	1655749±533003	1982657±300995	2363436±254903	1478695±242974	1063376±631210	1972209±509579	1571409±521903	1823976±467531	2176442±316817	2013230±156121	1462185±156696
Lus10010988	AT5G16990	35.109	2.99e-10	1.0567e-08	50.66	3.47e-15	3.47e-13	3.068	0.012	0.044444		NADP-dependent alkenal double bond reductase P2 (EC 1.3.1.74)	1.3.1.74	Q39173	misc	oxidases - copper, flavone etc	0.460201	1.23129			11098734±1570569	16088006±1764300	24730978±966296	10383805±1038513	9915690±1389050	15556409±3290909	17773681±4704961	21780210±3398089	24422474±3687986	6919047±1301760	9637791±2267373	11943059±2644527
Lus10003023	AT5G47890	20.802	2.67e-07	3.8429e-06	7.297	0.000376	0.00089524	3.777	0.004	0.016327		NADH dehydrogenase [ubiquinone] 1 alpha subcomplex subunit 2		Q9FIJ2	mitochondrial electron transport / ATP synthesis	mitochondrial electron transport / ATP synthesis	0.430415	1.00226			9085596±883904	11315075±2757510	11987987±1221922	9646202±734317	12712471±1626883	14421264±1306864	9057853±1546362	14679508±2964161	20219427±2513157	9579015±1219738	11575100±959119	10683326±5746792
Lus10028537	AT3G49910	13.901	1.58e-05	9.48e-05	8.909	7.84e-05	0.00020425	4.711	0.000715	0.0048817		60S ribosomal protein L26-1		P51414	protein metabolism	protein synthesis	-0.439296	0.96392			85656945±9210525	89842403±9277840	59031141±10231845	53960484±3387789	52658331±5464670	57714486±13550718	70391849±4584123	71476325±16024428	64060791±6372010	74123549±21539055	87470302±14119188	39173228±12663737
Lus10027909	AT3G48690	5.279	0.008	0.016674	1.099	0.358	0.37307	1.342	0.257	0.37143		Probable carboxylesterase 12 (AtCXE12) (EC 3.1.1.1)	3.1.1.1	Q9SMN0	Biodegradation of Xenobiotics	AT3G48690	0.246663	0.525377			1101143±227717	1170012±209642	1531993±187823	1174021±311398	1085936±94603	1265898±239884	1417904±683139	704413±209744	1573221±233588	1218332±762381	779967±144512	1045921±435842
Lus10025859	AT4G12910	7.883	0.001	0.0027361	10.04	2.75e-05	8.7379e-05	2.336	0.046	0.10182		Serine carboxypeptidase-like 20 (EC 3.4.16.-)	3.4.16.-	Q8L7B2	protein metabolism	protein degradation	0.303945	0.887124			3257429±1252743	4603261±1505364	6406677±253755	3031654±1085578	3394957±1957812	2861282±877403	2952391±1200251	4608826±497208	6602816±1109083	1619327±823584	2963008±1807382	2222453±2300597
Lus10027904	AT1G49670	5.238	0.009	0.027554	7.512	0.000303	0.00071782	6.873	2.32e-05	0.00043056		N/A			stress	abiotic stress	-0.0241842	0.645288			8238268±1232822	7940272±700732	8675891±749131	9026729±878091	7247128±593780	9110542±3157920	5853622±1847904	13105034±881054	9488757±1935164	5886742±2304491	8008953±1072236	4776576±2566782
[truncated: 743 more rows]

## Sheet: Table S5
Table S5: All identified proteins.
Roots
[truncated: 11,053 more rows]
[truncated: 14 more columns]

## Sheet: Table S6
Table S6. Root metabolome analysis - differentially abundant metabolites in response to cadmium treatment.
[truncated: 77 more rows]
[truncated: 25 more columns]
